# Supplementary material for: Methyl 4-amino-3-meth­oxy­isoxazole-5-carboxyl­ate
Source: IUCrdata. 2023 Aug 1;8(Pt 8):x230623. doi: 10.1107/S2414314623006235 (PMC10483543; doi:10.1107/S2414314623006235)
Supplement: Supplementary file 1 [file x-08-x230623-sup1.cif]

##############################################################################
#                                                                            #
# This CIF contains the data for a data article accepted for                 #
# publication in IUCrData. It conforms to the requirements of                #
# Notes for Authors for IUCrData, and has been                               #
# peer reviewed under the auspices of IUCrData.                              #
#                                                                            #
# Full details of the Crystallographic Information File format               #
# are given in the paper "The Crystallographic Information File (CIF):       #
# a New Standard Archive File for Crystallography" by S. R. Hall, F. H.      #
# Allen and I. D. Brown [Acta Cryst. (1991), A47, 655-685].                  #
#                                                                            #
# The current version of the core CIF dictionary is obtainable from          #
# ftp://ftp.iucr.org/pub/cif_core.dic.                                       #
#                                                                            #
# Software is freely available for graphical display of the structure(s)     #
# in this CIF. For information consult the CIF software page                 #
# http://www.iucr.org/resources/cif/software.                                #
#                                                                            #
# This file may be used for bona fide research purposes within the           #
# scientific community so long as proper attribution is given to the data    # 
# article from which it was obtained.                                        #
#                                                                            #
##############################################################################
data_I
_audit_creation_method     'by CrystalStructure 4.3'
_journal_date_recd_electronic     2023-07-14
_journal_date_accepted     2023-07-16
_journal_name_full     'IUCrData'
_journal_year     2023
_journal_volume     8
_journal_issue      1
_journal_page_first     0
_journal_page_last     0
_journal_paper_category     HO
_journal_paper_doi     10.1107/S2414314623006235
_journal_coeditor_code     HB4437
_publ_contact_author_name     'Mohd Abdul Fatah Abdul Manan'
_publ_contact_author_address
;
Faculty of Applied Sciences
Universiti Teknologi MARA
40450 Shah Alam
Selangor
Malaysia
;
_publ_contact_author_email     'abdfatah@uitm.edu.my'
_publ_contact_author_fax     ?
_publ_contact_author_phone     '+60198292509'
_publ_section_title
;
Methyl 4-amino-3-methoxyisoxazole-5-carboxylate
;
loop_
    _publ_author_name
    _publ_author_footnote
    _publ_author_address
    'Abdul Manan, Mohd Abdul Fatah' .
;
Faculty of Applied Sciences
Universiti Teknologi MARA
40450 Shah Alam
Selangor
Malaysia
;
    'Cordes, David B.' .
;
EaStCHEM School of Chemistry
University of St Andrews
St Andrews, Fife KY16 9ST
United Kingdom
;
    'Slawin, Alexandra M. Z.' .
;
EaStCHEM School of Chemistry
University of St Andrews
St Andrews, Fife KY16 9ST
United Kingdom
;
_publ_section_synopsis
;
The crystal structure of the title compound obtained from the reduction of its
nitro precursor, methyl 3-methoxy-4-nitroisoxazole-5-carboxylate, is
described.
;
_chemical_name_systematic
;
Methyl 4-amino-3-methoxyisoxazole-5-carboxylate
;
_chemical_formula_moiety     'C6 H8 N2 O4'
_chemical_formula_sum     'C6 H8 N2 O4'
_chemical_formula_iupac     'C6 H8 N2 O4'
_chemical_formula_weight     172.14
_chemical_melting_point     ?
_space_group_crystal_system     monoclinic
_space_group_name_H-M_alt     'P 1 21/c 1'
_space_group_name_Hall     '-P 2ybc'
loop_
    _space_group_symop_id
    _space_group_symop_operation_xyz
    1 '+X,+Y,+Z'
    2 '-X,1/2+Y,1/2-Z'
    3 '-X,-Y,-Z'
    4 '+X,-1/2-Y,-1/2+Z'
_cell_length_a     7.0425(18)
_cell_length_b     11.555(3)
_cell_length_c     9.654(2)
_cell_angle_alpha     90.0000
_cell_angle_beta     106.629(6)
_cell_angle_gamma     90.0000
_cell_volume     752.7(3)
_cell_formula_units_Z     4
_cell_measurement_reflns_used     2384
_cell_measurement_theta_min     2.80
_cell_measurement_theta_max     25.40
_cell_measurement_temperature     173
_exptl_crystal_description     prism
_exptl_crystal_colour     colorless
_exptl_crystal_size_max     0.27
_exptl_crystal_size_mid     0.06
_exptl_crystal_size_min     0.06
_exptl_crystal_density_diffrn     1.519
_exptl_crystal_density_meas     ?
_exptl_crystal_density_method     'not measured'
_exptl_crystal_F_000     360.00
_exptl_absorpt_coefficient_mu     0.129
_exptl_absorpt_correction_type     multi-scan
_exptl_absorpt_process_details
;
(CrystalClear; Rigaku, 2014)
;
_exptl_absorpt_correction_T_min     0.695
_exptl_absorpt_correction_T_max     0.992
_diffrn_ambient_temperature     173
_diffrn_source     'Rotating Anode'
_diffrn_radiation_type     'Mo K\a'
_diffrn_radiation_wavelength     0.71075
_diffrn_radiation_monochromator     'Rigaku Osmic Confocal Optical System'
_diffrn_measurement_device_type     'Rigaku XtaLAB P200'
_diffrn_measurement_device     'AFC10: Fixed \c 3 circle'
_diffrn_measurement_method     \w
_diffrn_detector     'hybrid photon counting detector'
_diffrn_measurement_specimen_support     'Loop'
_diffrn_detector_area_resol_mean     11.628
_diffrn_reflns_number     9048
_diffrn_reflns_av_R_equivalents     0.0511
_diffrn_reflns_theta_min     2.821
_diffrn_reflns_theta_max     25.414
_diffrn_reflns_theta_full     25.242
_diffrn_measured_fraction_theta_max     0.998
_diffrn_measured_fraction_theta_full     0.998
_diffrn_reflns_limit_h_min     -8
_diffrn_reflns_limit_h_max     8
_diffrn_reflns_limit_k_min     -13
_diffrn_reflns_limit_k_max     13
_diffrn_reflns_limit_l_min     -11
_diffrn_reflns_limit_l_max     11
_diffrn_standards_number     0
_diffrn_standards_interval_count     .
_diffrn_standards_decay_%     ?
_diffrn_radiation_probe     x-ray
_refine_special_details
;
    Refinement was performed using all reflections. The weighted
    R-factor (wR) and goodness of fit (S) are based on F^2^.
    R-factor (gt) are based on F. The threshold expression of
    F^2^ > 2.0 sigma(F^2^) is used only for calculating R-factor (gt).
Carbon-bound H atoms were included in calculated positions (C---H =
0.98 \%A) and refined as riding atoms with <i>U</i>~iso~(H) =
1.2<i>U</i>~eq~(C). The nitrogen-bound hydrogen atoms were located from
difference Fourier maps and refined isotropically subject to a distance
restraint.
;
_reflns_number_total     1388
_reflns_number_gt     1223
_reflns_threshold_expression     F^2^>2.0\s(F^2^)
_refine_ls_structure_factor_coef     Fsqd
_refine_ls_R_factor_all     0.0345
_refine_ls_R_factor_gt     0.0300
_refine_ls_wR_factor_gt     0.0813
_refine_ls_wR_factor_ref     0.0833
_refine_ls_goodness_of_fit_ref     1.086
_refine_ls_number_reflns     1388
_refine_ls_number_parameters     119
_refine_ls_number_restraints     2
_refine_ls_hydrogen_treatment     mixed
_refine_ls_weighting_scheme     calc
_refine_ls_weighting_details
            'w = 1/[\s^2^(Fo^2^)+(0.0426P)^2^+0.1362P] where P=(Fo^2^+2Fc^2^)/3'
_atom_sites_solution_hydrogens     mixed
_atom_sites_solution_primary     direct
_atom_sites_solution_secondary     difmap
_refine_ls_shift/su_max     0.000
_refine_diff_density_max     0.17
_refine_diff_density_min     -0.20
_refine_ls_extinction_method     none
_refine_ls_extinction_coef     ?
loop_
    _atom_type_symbol
    _atom_type_description
    _atom_type_scat_dispersion_real
    _atom_type_scat_dispersion_imag
    _atom_type_scat_source
    'C' 'C' 0.0033 0.0016
;
International Tables for Crystallography
(Vol. C, Tables 4.2.6.8 and 6.1.1.4)
;
    'H' 'H' 0.0000 0.0000
;
International Tables for Crystallography
(Vol. C, Table 6.1.1.4)
;
    'N' 'N' 0.0061 0.0033
;
International Tables for Crystallography
(Vol. C, Tables 4.2.6.8 and 6.1.1.4)
;
    'O' 'O' 0.0106 0.0060
;
International Tables for Crystallography
(Vol. C, Tables 4.2.6.8 and 6.1.1.4)
;
_computing_data_collection
;
CrystalClear (Rigaku, 2014)
;
_computing_cell_refinement
;
CrystalClear (Rigaku, 2014)
;
_computing_data_reduction
;
CrystalClear (Rigaku, 2014)
;
_computing_structure_solution
;
SIR2011 (Burla <i>et al.</i>,  2012)
;
_computing_structure_refinement
;
<i>SHELXL2018/3 (Sheldrick, 2015</i>)
;
_computing_molecular_graphics
;
Mercury (Macrae <i>et al.</i>,  2020)
;
_computing_publication_material
;
CrystalStructure (Rigaku, 2014) and publCIF (Westrip, 2010)
;
loop_
    _atom_site_type_symbol
    _atom_site_label
    _atom_site_fract_x
    _atom_site_fract_y
    _atom_site_fract_z
    _atom_site_U_iso_or_equiv
    _atom_site_adp_type
    _atom_site_calc_flag
    _atom_site_occupancy
    _atom_site_disorder_assembly
    _atom_site_disorder_group
    O O1 -0.02039(14) 0.26697(7) 0.62559(10) 0.0332(3) Uani d 1 . .
    O O3 0.32430(13) 0.09325(8) 0.53449(10) 0.0333(3) Uani d 1 . .
    O O6 -0.30018(14) 0.23906(8) 0.77949(11) 0.0376(3) Uani d 1 . .
    O O7 -0.19751(14) 0.05355(8) 0.82206(10) 0.0355(3) Uani d 1 . .
    N N2 0.12840(17) 0.25137(9) 0.55608(12) 0.0321(3) Uani d 1 . .
    N N4 0.11557(19) -0.02825(9) 0.71104(14) 0.0380(3) Uani d 1 . .
    H H4A 0.201(2) -0.0715(13) 0.6805(17) 0.044(4) Uiso d 1 . .
    H H4B 0.039(2) -0.0582(14) 0.7641(17) 0.046(4) Uiso d 1 . .
    C C3 0.18521(18) 0.14406(10) 0.58185(13) 0.0275(3) Uani d 1 . .
    C C4 0.08233(18) 0.08329(10) 0.66715(13) 0.0271(3) Uani d 1 . .
    C C5 -0.04431(18) 0.16376(10) 0.69055(14) 0.0289(3) Uani d 1 . .
    C C6 -0.19340(18) 0.16034(10) 0.76742(14) 0.0297(3) Uani d 1 . .
    C C7 -0.3398(2) 0.03562(12) 0.90147(17) 0.0396(4) Uani d 1 . .
    H H7A -0.313327 0.089774 0.982892 0.048 Uiso calc 1 . .
    H H7B -0.329201 -0.043968 0.937968 0.048 Uiso calc 1 . .
    H H7C -0.473727 0.048846 0.837561 0.048 Uiso calc 1 . .
    C C8 0.4105(2) 0.16335(12) 0.44464(16) 0.0375(3) Uani d 1 . .
    H H8A 0.471816 0.232123 0.498567 0.045 Uiso calc 1 . .
    H H8B 0.306859 0.187186 0.357868 0.045 Uiso calc 1 . .
    H H8C 0.511435 0.118384 0.416398 0.045 Uiso calc 1 . .
loop_
    _atom_site_aniso_label
    _atom_site_aniso_U_11
    _atom_site_aniso_U_22
    _atom_site_aniso_U_33
    _atom_site_aniso_U_12
    _atom_site_aniso_U_13
    _atom_site_aniso_U_23
    O1 0.0415(5) 0.0222(4) 0.0413(5) 0.0044(4) 0.0205(4) 0.0028(4)
    O3 0.0375(5) 0.0275(5) 0.0410(6) 0.0027(4) 0.0211(4) 0.0030(4)
    O6 0.0383(5) 0.0303(5) 0.0495(6) 0.0026(4) 0.0209(5) -0.0031(4)
    O7 0.0399(5) 0.0281(5) 0.0451(6) -0.0013(4) 0.0227(4) 0.0007(4)
    N2 0.0385(6) 0.0262(6) 0.0360(6) 0.0012(4) 0.0178(5) 0.0013(4)
    N4 0.0473(7) 0.0223(6) 0.0534(8) 0.0053(5) 0.0291(6) 0.0077(5)
    C3 0.0299(6) 0.0245(6) 0.0291(7) -0.0004(5) 0.0102(5) -0.0018(5)
    C4 0.0294(7) 0.0231(6) 0.0283(6) -0.0013(5) 0.0077(5) -0.0013(5)
    C5 0.0340(7) 0.0224(6) 0.0309(7) -0.0018(5) 0.0104(6) -0.0006(5)
    C6 0.0316(7) 0.0260(6) 0.0318(7) -0.0026(5) 0.0098(5) -0.0042(5)
    C7 0.0421(8) 0.0377(8) 0.0469(9) -0.0057(6) 0.0252(7) 0.0002(6)
    C8 0.0398(8) 0.0368(7) 0.0427(8) 0.0006(6) 0.0227(6) 0.0057(6)
_geom_special_details
;
 All esds (except the esd in the dihedral angle between two l.s. planes)
 are estimated using the full covariance matrix.  The cell esds are taken
 into account individually in the estimation of esds in distances, angles
 and torsion angles; correlations between esds in cell parameters are only
 used when they are defined by crystal symmetry.  An approximate (isotropic)
 treatment of cell esds is used for estimating esds involving l.s. planes.
;
loop_
    _geom_bond_atom_site_label_1
    _geom_bond_atom_site_label_2
    _geom_bond_site_symmetry_2
    _geom_bond_distance
    _geom_bond_publ_flag
    O1 C5 . 1.3801(15) ?
    O1 N2 . 1.4083(15) ?
    O3 C3 . 1.3302(15) ?
    O3 C8 . 1.4417(16) ?
    O6 C6 . 1.2070(15) ?
    O7 C6 . 1.3456(16) ?
    O7 C7 . 1.4403(17) ?
    N2 C3 . 1.3048(16) ?
    N4 C4 . 1.3560(17) ?
    N4 H4A . 0.893(13) ?
    N4 H4B . 0.910(14) ?
    C3 C4 . 1.4275(18) ?
    C4 C5 . 1.3514(17) ?
    C5 C6 . 1.4493(19) ?
    C7 H7A . 0.9800 ?
    C7 H7B . 0.9800 ?
    C7 H7C . 0.9800 ?
    C8 H8A . 0.9800 ?
    C8 H8B . 0.9800 ?
    C8 H8C . 0.9800 ?
loop_
    _geom_angle_atom_site_label_1
    _geom_angle_atom_site_label_2
    _geom_angle_atom_site_label_3
    _geom_angle_site_symmetry_1
    _geom_angle_site_symmetry_3
    _geom_angle
    _geom_angle_publ_flag
    C5 O1 N2 . . 108.07(9) ?
    C3 O3 C8 . . 115.92(10) ?
    C6 O7 C7 . . 115.91(10) ?
    C3 N2 O1 . . 105.08(10) ?
    C4 N4 H4A . . 120.1(11) ?
    C4 N4 H4B . . 117.4(11) ?
    H4A N4 H4B . . 122.2(15) ?
    N2 C3 O3 . . 124.73(11) ?
    N2 C3 C4 . . 113.51(11) ?
    O3 C3 C4 . . 121.76(11) ?
    C5 C4 N4 . . 131.68(12) ?
    C5 C4 C3 . . 103.07(11) ?
    N4 C4 C3 . . 125.24(11) ?
    C4 C5 O1 . . 110.27(11) ?
    C4 C5 C6 . . 132.56(12) ?
    O1 C5 C6 . . 117.18(11) ?
    O6 C6 O7 . . 124.71(12) ?
    O6 C6 C5 . . 126.27(12) ?
    O7 C6 C5 . . 109.01(10) ?
    O7 C7 H7A . . 109.5 ?
    O7 C7 H7B . . 109.5 ?
    H7A C7 H7B . . 109.5 ?
    O7 C7 H7C . . 109.5 ?
    H7A C7 H7C . . 109.5 ?
    H7B C7 H7C . . 109.5 ?
    O3 C8 H8A . . 109.5 ?
    O3 C8 H8B . . 109.5 ?
    H8A C8 H8B . . 109.5 ?
    O3 C8 H8C . . 109.5 ?
    H8A C8 H8C . . 109.5 ?
    H8B C8 H8C . . 109.5 ?
loop_
    _geom_torsion_atom_site_label_1
    _geom_torsion_atom_site_label_2
    _geom_torsion_atom_site_label_3
    _geom_torsion_atom_site_label_4
    _geom_torsion_site_symmetry_1
    _geom_torsion_site_symmetry_2
    _geom_torsion_site_symmetry_3
    _geom_torsion_site_symmetry_4
    _geom_torsion
    _geom_torsion_publ_flag
    C5 O1 N2 C3 . . . . -0.22(13) ?
    O1 N2 C3 O3 . . . . 179.64(11) ?
    O1 N2 C3 C4 . . . . -0.08(14) ?
    C8 O3 C3 N2 . . . . -2.12(18) ?
    C8 O3 C3 C4 . . . . 177.58(11) ?
    N2 C3 C4 C5 . . . . 0.35(14) ?
    O3 C3 C4 C5 . . . . -179.38(11) ?
    N2 C3 C4 N4 . . . . -178.81(12) ?
    O3 C3 C4 N4 . . . . 1.45(19) ?
    N4 C4 C5 O1 . . . . 178.61(13) ?
    C3 C4 C5 O1 . . . . -0.48(13) ?
    N4 C4 C5 C6 . . . . -1.7(2) ?
    C3 C4 C5 C6 . . . . 179.23(13) ?
    N2 O1 C5 C4 . . . . 0.46(14) ?
    N2 O1 C5 C6 . . . . -179.30(10) ?
    C7 O7 C6 O6 . . . . -0.80(19) ?
    C7 O7 C6 C5 . . . . -179.66(10) ?
    C4 C5 C6 O6 . . . . -179.16(14) ?
    O1 C5 C6 O6 . . . . 0.53(19) ?
    C4 C5 C6 O7 . . . . -0.32(19) ?
    O1 C5 C6 O7 . . . . 179.37(10) ?
loop_
    _geom_hbond_atom_site_label_D
    _geom_hbond_atom_site_label_H
    _geom_hbond_atom_site_label_A
    _geom_hbond_site_symmetry_A
    _geom_hbond_distance_DH
    _geom_hbond_distance_HA
    _geom_hbond_distance_DA
    _geom_hbond_angle_DHA
    _geom_hbond_publ_flag
    N4 H4A O6 2_546 0.893(13) 2.297(15) 2.9765(16) 132.8(14) yes
    N4 H4B O1 2_546 0.910(14) 2.305(15) 3.0233(15) 135.7(14) yes
    N4 H4B O7 . 0.910(14) 2.302(16) 2.8734(16) 120.6(13) yes
_shelx_hkl_file
;
   0  -1   0    0.74    1.63
   0   1   0    0.51    1.45
   0   1   0    0.01    2.97
   0  -1   0    1.71    1.75
   0   1   0    1.62    1.42
   0  -1   0    3.27    2.84
   0   0   1    0.02    1.18
   0   0  -1   -1.94    4.59
   0   0  -1    0.49    1.49
   0   0   1    0.49    1.71
   0   0   1   -2.00    5.02
   0  -1   1 2572.18   67.45
   0   1   1 2209.06   66.07
   0  -1  -1 2450.33   75.84
   0   1   1 2461.66   79.41
   0   1  -1 2478.69   82.89
   0   1   1 2394.69   66.40
   0   1  -1 2272.25   58.14
   0   1  -1 2453.00   66.44
   0  -1   1 2322.72   81.21
   0  -1   1 2372.47   62.78
   1   0   011955.40  294.48
  -1   0   013279.23  314.00
   1   0   012751.68  305.02
  -1   0   014904.21  359.19
  -1   0   014119.19  337.67
   1   0  -1   -0.02    2.58
  -1   0   1   -0.21    2.41
  -1   0   1    0.11    1.94
  -1   0   1   -1.05    2.80
  -1  -1   0   90.92    8.79
  -1   1   0   88.75   13.18
   1  -1   0   88.56    6.92
  -1   1   0   93.86    5.90
  -1  -1   0   88.35    9.60
  -1   1   0   88.02    6.41
   1   1   0   92.94    8.69
  -1  -1   0   93.09    8.24
   1   1   0   75.32    7.55
   0   2   0 1463.61   45.01
   0  -2   0 1461.99   41.53
   0   2   0 1628.45   44.17
   0  -2   0 1635.19   45.69
   0   2   0 1518.90   47.38
  -1  -1   1  284.32   13.94
  -1  -1   1  325.27   15.04
  -1   1   1  295.94   13.05
   1   1  -1  267.27   13.69
  -1  -1   1  299.23   13.26
  -1   1   1  321.30   13.58
  -1   1   1  337.43   25.62
   1  -1  -1  324.70   13.36
   1   1  -1  356.49   15.94
   0   2   110669.06  263.79
   0   2  -110988.95  255.68
   0   2   110579.57  248.80
   0  -2  -111387.72  266.11
   0  -2   112566.57  294.56
   0   2  -111547.12  269.12
   0  -2   111222.24  264.16
   0  -2   110266.42  240.28
   0   2   111316.17  261.89
   0  -2   1 9727.34  245.20
  -1   0  -1    0.45    1.76
   1   0   1   -0.27    2.16
  -1   0  -1   -0.38    5.31
   0   0   2 2216.58   75.77
   0   0  -2 2249.48   76.24
   0   0   2 2262.04   61.54
   0   0   2 2527.40   64.55
   0   0  -2 2329.26   61.92
   1  -1   1  855.95   27.36
   1   1   1  828.11   34.10
  -1   1  -1  948.97   41.03
  -1  -1  -1 1042.38   40.56
  -1   1  -1  900.83   29.97
   1  -1   1  849.73   43.07
  -1   0   2 2398.11   63.05
  -1   0   2 2170.13   59.33
  -1   0   2 2263.00   61.92
  -1   0   2 1917.88   59.35
  -1   2   0 1145.75   32.01
   1   2   0 1087.78   34.79
   1  -2   0 1044.05   30.60
  -1  -2   0 1144.54   34.83
  -1  -2   0 1210.39   37.61
  -1  -2   0 1008.22   31.68
   1   2   0 1101.20   33.85
  -1   2   0 1091.99   32.29
  -1   2   0 1122.31   56.08
   0   1  -2 3341.47   89.31
   0   1   2 3642.14  116.15
   0   1  -2 4441.33  121.54
   0   1  -2 3821.70   96.64
   0  -1   2 3982.62   99.39
   0  -1  -2 3227.26   89.97
   0  -1   2 3590.40  111.56
   0  -1   2 3764.94   92.15
   0   1   2 3285.35   92.89
   0   1   2 4209.82  103.06
  -1  -2   1 3079.42   78.34
   1   2  -1 3325.66   83.69
  -1   2   1 3199.88   82.80
   1   2  -1 2849.98   76.37
  -1   2   1 2957.19   74.95
  -1  -2   1 3321.90   85.52
   1  -2  -1 3029.50  102.10
  -1   2   1 3089.34  107.34
   1  -2  -1 2792.60   71.84
  -1  -2   1 2830.80   71.39
  -1   1   2  695.36   23.25
   1   1  -2  582.95   21.32
  -1   1   2  634.35   29.95
  -1   1   2  661.85   27.62
  -1  -1   2  623.96   23.53
  -1  -1   2  659.95   24.14
  -1   1   2  636.87   25.85
  -1  -1   2  673.87   27.96
   0   3   0    0.21    1.46
   0   3   0    0.20    1.65
   0  -3   0    0.30    1.71
   0   3   0   -0.59    1.96
   0  -3   0    1.26    2.32
  -1   2  -117756.40  415.63
   1   2   119662.97  457.38
  -1  -2  -120383.20  476.12
  -1   2  -119744.32  483.51
   1   2   116456.91  390.24
   0   2  -2  345.25   14.73
   0  -2   2  353.33   14.20
   0   2   2  356.10   16.19
   0  -2  -2  369.70   20.22
   0   2   2  356.45   23.09
   0   2   2  367.27   13.45
   0  -2  -2  369.22   29.32
   0   2  -2  366.37   21.20
   0  -2  -2  351.11   14.64
   0  -2   2  332.33   21.56
   0  -2   2  362.42   15.23
   0  -3   1 6959.36  164.54
   0   3  -1 6902.62  166.13
   0   3   1 6360.03  154.57
   0  -3  -1 6847.70  171.79
   0  -3   1 6340.68  153.93
   0   3   1 6974.01  163.61
   0   3  -1 6479.58  152.86
   0  -3  -1 6595.45  158.34
   0   3   1 6436.46  155.55
   0   3  -1 6948.61  164.77
  -1   2   2   48.89    4.40
   1   2  -2   47.13    5.69
  -1  -2   2   48.22    4.54
  -1  -2   2   52.65    5.11
  -1   2   2   42.44    4.62
  -1   2   2   40.85   12.68
  -1  -2   2   50.43    4.75
  -2   0   1    0.39    0.93
   2   0  -1   -1.22    2.12
  -2   0   1   -0.28    3.34
  -2   0   1   -1.15    2.25
  -1   0  -244944.41 2031.78
   1   0   239679.74  934.60
   1   0   240855.55  938.24
  -1   0  -241405.54  945.21
  -1   0  -242356.44  965.65
   2   0   0 1963.66   58.81
  -2   0   0 1907.89   52.64
   2   0   0 1824.25   51.83
  -2   0   0 2075.23   65.78
  -2  -1   1 2824.93   77.91
  -2   1   1 2528.39   65.30
  -2  -1   1 2377.04   72.00
  -2   1   1 2840.56   72.67
   2  -1  -1 2609.99   70.07
   2  -1  -1 2643.13   75.68
  -2  -1   1 2579.51   88.04
  -2  -1   1 2573.38   76.88
   2  -1  -1 2523.09   78.19
  -2   1   1 2756.56   81.25
   2   1  -1 2308.40   77.52
   1   3   0   95.44    7.73
   1  -3   0   93.49    6.92
  -1  -3   0   93.15    6.87
  -1   3   0   89.08    6.34
  -1   3   0  100.64    6.29
   1   3   0   90.04    6.30
  -1   3   0   97.84   11.03
   1  -3   0   80.92   18.59
  -1   3   1 3285.65   84.82
   1   3  -1 3348.10   83.36
   1  -3  -1 2958.95  174.52
   1   3  -1 3345.01   86.35
  -1   3   1 3386.80   83.16
  -1  -3   1 2948.12   76.94
  -1  -3   1 3485.90   88.85
  -1  -3   1 3107.70   78.76
   1  -1   239475.77  928.65
   1   1   244236.40 1997.28
  -1   1  -247088.97 2127.47
   1  -1   244277.22 1987.94
  -1   1  -242546.79  970.20
  -1   1  -245467.92 2041.53
  -1  -1  -242462.44  975.13
  -1  -1  -244916.07 2021.64
  -2  -1   0   12.93    4.58
   2  -1   0   11.31    2.88
   2   1   0   11.09    4.12
   2   1   0   10.95    2.35
  -2   1   0   11.36    2.58
   2   1   0    9.95    2.94
  -2   1   0   10.75    2.83
   2  -1   0   11.18    3.12
  -2   1   0   11.23    6.76
  -2   0   2 3377.76   87.41
  -2   0   2 3528.57   92.33
  -2   0   2 3350.54   93.51
  -2   0   2 3487.62   89.11
   2   0  -2 2750.39   77.93
  -1   0   3   -0.23    2.15
  -1   0   3    0.65    1.99
  -1   0   3    1.71    2.52
  -1   0   3   -0.93    2.44
   0   0   3   -0.96    2.16
   0   0   3    0.93    5.34
   0   0   3   -0.37    2.06
   0   0  -3   -0.28    1.25
  -2  -1   2 1889.99   54.65
   2   1  -2 2218.77   65.23
  -2   1   2 1919.46   53.96
   2  -1  -2 2129.02   62.79
   2  -1  -2 1937.81   56.67
  -2  -1   2 2070.94   56.76
  -2   1   2 2164.61   61.05
  -2  -1   2 2268.34   64.07
  -2   1   2 2209.10   60.55
  -2  -1   2 2032.70   55.28
  -1   1   3 2169.38   62.65
   1  -1  -3 2360.59   82.50
  -1  -1   3 2203.81   60.51
  -1   1   3 2223.39   75.35
  -1  -1   3 1901.43   66.67
  -1  -1   3 2077.87   55.82
  -1   1   3 1936.98   59.40
   1  -1  -3 2116.98   60.17
  -1   1   3 2391.78   61.96
   1   1  -3 2349.10   68.26
  -1  -1   3 2097.83   54.81
   1   3   1   67.24    7.92
  -1  -3  -1   73.90    5.88
   1   3   1   81.21    6.03
   1  -3   1   55.22   10.09
  -1   3  -1   74.39    5.69
   1  -3   1   73.45    4.94
  -1   3  -1   82.31   12.69
  -1  -3  -1   81.05    7.60
  -2  -2   1    4.44    2.70
  -2  -2   1    4.59    2.00
  -2   2   1    1.60    1.73
  -2   2   1    3.07    2.17
   2  -2  -1    5.25    2.54
  -2   2   1    1.55    5.20
   2  -2  -1    1.61    2.91
   2   2  -1    6.49    2.55
   2   2  -1    6.02    4.71
  -2  -2   1    5.56    2.46
   2  -2  -1    2.42    2.14
   2   2  -1    4.26    1.96
   0   1  -3  590.88   29.05
   0  -1   3  540.06   29.77
   0   1   3  521.95   35.37
   0   1   3  414.30   20.16
   0  -1   3  596.03   23.09
   0   1  -3  555.00   21.29
   0   1   3  577.45   20.48
   0  -1   3  565.06   19.09
   0  -1  -3  535.68   31.80
   0   1  -3  554.04   23.17
   0   3  -2 2280.47   62.00
   0  -3  -2 2630.28   70.11
   0  -3  -2 2557.39   85.77
   0   3   2 2510.59   64.69
   0   3   2 2319.43   71.06
   0  -3  -2 2347.03   61.99
   0   3   2 2231.16   59.53
   0  -3   2 2380.76   61.91
   0  -3   2 2347.37   62.28
  -1  -2  -2 7160.44  179.04
   1   2   2 7301.90  186.25
   1   2   2 7704.63  187.39
  -1   2  -2 7638.32  179.97
  -1   2  -2 7107.23  173.03
  -1   2  -2 8101.77  217.89
   1  -2   2 6347.02  156.52
  -1  -2  -2 7792.21  184.41
  -1   3   2 2001.80   54.62
  -1   3   2 2014.01   61.63
   1  -3  -2 1884.90   49.70
  -1  -3   2 2164.64   59.81
   1   3  -2 2059.87   57.56
  -1   3   2 2258.27   57.57
  -1  -3   2 2105.79   54.92
  -1  -3   2 2243.71   60.98
   2   2   0 1369.54   46.15
   2  -2   0 1014.12   60.49
  -2  -2   0 1540.57   46.75
  -2   2   0 1400.22   68.48
   2  -2   0 1368.81   42.66
   2   2   0 1450.72   44.63
  -2   2   0 1407.37   38.83
  -2   2   0 1403.78   38.59
   2  -2   0 1403.60   39.89
   2   2   0 1376.72   40.51
  -2  -2   0 1492.82   46.92
  -2   0  -1    1.17    2.19
   2   0   1    0.26    2.51
  -2   0  -1    1.00    1.62
   2   0   1    2.69    5.17
  -2   0  -1   -2.44    5.85
   2   0   1    1.32    2.93
   0   4   0 1879.79   54.92
   0  -4   0 2314.38   66.53
   0  -4   0 2007.51   53.74
   0  -4   0 2380.40   62.05
   0   4   0 2322.17   63.20
   0   4   0 2211.03   57.25
  -2   1  -1  526.70   19.29
   2   1   1  484.68   23.33
  -2  -1  -1  558.78   29.73
   2  -1   1  523.12   18.57
  -2   1  -1  595.90   31.26
  -2   1  -1  454.64   27.89
  -2  -1  -1  520.55   23.22
   2  -1   1  500.72   19.78
  -2  -1  -1  427.29   19.08
   2   1   1  419.86   21.21
   2   1   1  514.52   20.87
   2  -2  -2 1533.41   45.43
   2   2  -2 1195.00   44.99
  -2  -2   2 1421.95   40.11
  -2   2   2 1419.30   40.21
  -2   2   2 1556.74   52.76
   2   2  -2 1720.06   51.18
  -2  -2   2 1589.48   48.50
   2  -2  -2 1298.86   42.50
  -2   2   2 1562.29   42.37
  -2  -2   2 1507.60   44.62
   2   2  -2 1299.22   42.03
  -1  -2   3    2.06    1.77
  -1   2   3    2.95    1.73
  -1  -2   3    3.11    2.25
  -1  -2   3   -0.30    4.97
  -1  -2   3    1.98    1.91
  -1   2   3    1.48    2.46
   1  -2  -3    2.67    2.48
   1  -2  -3    4.38    4.86
  -1   2   3    4.90    5.95
   1   2  -3    2.58    2.21
   0   4   1  102.61    6.98
   0  -4   1   95.37    6.85
   0  -4  -1  105.81    9.67
   0   4  -1  104.08    8.96
   0  -4  -1  104.62    7.49
   0   4  -1  102.61    6.23
   0   4   1   92.72    7.48
   0  -4   1  126.02    8.49
   0   4  -1  110.32    6.82
   0   4   1   92.43    7.08
   0  -4   1  108.73    7.31
   0   2   3   13.53    2.59
   0   2  -3   12.33    2.99
   0   2   3   10.60    2.20
   0   2   3    8.49    5.04
   0  -2   3   11.55    2.24
   0  -2  -3   10.01    2.09
   0  -2  -3   11.48    7.12
   0  -2   3   10.77    5.91
   0   2   3   13.22    3.46
   0  -2   3   10.74    2.59
   0   2  -3   10.99    6.50
   0   2  -3   10.70    2.53
  -2   0   3    0.36    2.11
  -2   0   3   -0.95    2.06
  -2   0   3    0.98    2.96
  -2   0   3    0.11    2.87
   2   0  -3    1.26    2.08
   1   4   0 1401.25   42.78
   1  -4   0 1387.03   53.47
  -1  -4   0 1538.97   48.26
   1  -4   0 1437.80   39.93
  -1   4   0 1499.33   41.86
   1   4   0 1482.84   40.84
  -1  -4   0 1570.71   44.60
   1  -4   0 1594.18   53.72
  -1   4   0 1466.07   40.98
   1   4  -1 2467.42   66.36
  -1   4   1 2427.17   63.14
   1  -4  -1 2329.01   65.05
  -1  -4   1 2552.32   65.05
  -1   4   1 2338.89   62.05
   1  -4  -1 2123.31   72.83
  -1  -4   1 2272.93   59.90
   1   4  -1 2370.05   61.41
  -2   1   3 1470.27   40.96
  -2  -1   3 1203.94   38.40
  -2   1   3 1289.17   39.06
   2  -1  -3 1257.04   42.65
  -2  -1   3 1186.81   36.63
   2   1  -3 1210.11   38.49
  -2   1   3 1209.00   38.36
  -2   1   3 1274.17   41.12
   2  -1  -3 1192.29   37.62
  -2  -1   3 1258.80   37.49
  -2  -1   3 1283.41   41.27
   2  -2   1 2488.72   83.05
   2  -2   1 3037.28   81.90
  -2   2  -1 3335.56  105.83
  -2  -2  -1 3224.49   91.18
   2  -2   1 3159.63   80.71
  -2  -2  -1 3142.81   83.08
   2   2   1 2983.05   83.17
   2   2   1 2837.35   80.35
  -2   2  -1 3174.37   80.35
  -2  -2  -1 3303.05   87.89
  -2  -2  -1 2823.86   80.98
   2   3  -1 2289.26   64.86
   2  -3  -1 1966.59   72.46
  -2  -3   1 1959.73   51.66
   2   3  -1 1958.50   52.92
   2  -3  -1 1941.68   53.09
  -2   3   1 1957.07   53.13
  -2  -3   1 1971.98   52.96
  -2   3   1 2143.28   55.66
   2  -3  -1 2028.28   54.37
  -2   3   1 1916.75   73.94
  -2  -3   1 2073.97   57.67
   2   3  -1 1950.61   54.66
  -1   3  -2  869.71   27.65
   1   3   2  816.62   26.57
  -1   3  -2  956.83   41.53
  -1  -3  -2  783.47   28.02
   1  -3   2  745.03   24.87
   1  -3   2  891.36   27.71
  -1   3  -2  888.10   26.38
  -1  -3  -2  938.21   38.62
   1   3   2  810.57   33.44
  -1  -3  -2  936.27   36.56
  -1   0  -3    0.89    2.09
   1   0   3    0.11    2.04
  -1   0  -3    0.23    1.45
   1   0   3    3.22    6.30
  -1   0  -3   -6.49    7.26
  -2  -3   0 3960.63   99.91
   2   3   0 3851.04   96.09
  -2   3   0 3893.40   96.17
   2   3   0 4085.47  104.43
   2  -3   0 3779.63   94.29
  -2   3   0 4099.21   99.36
   2   3   0 4029.54  105.12
  -2   3   0 3844.17  117.11
   2  -3   0 3947.34  103.94
   2  -3   0 3795.96  113.22
  -2  -3   0 3913.19  103.21
   1  -1   3 2631.56   68.06
  -1   1  -3 2669.44   71.40
  -1   1  -3 2809.38   92.13
   1  -1   3 2622.19   85.73
  -1   1  -3 2835.93   73.66
  -1  -1  -3 2613.48   73.21
  -1  -1  -3 2856.97   71.19
   1   1   3 2395.61   78.06
   1  -4   1   69.47    6.18
   1  -4   1   71.51    6.15
  -1   4  -1   71.51    9.51
  -1  -4  -1   67.76    9.40
  -1   4  -1   76.72    7.21
  -1  -4  -1   74.35    7.03
   1   4   1   77.92    7.12
   1   4   1   73.80    7.18
  -1  -4  -1   70.58    5.86
   1  -4   1   71.39   11.31
   2   3  -2  601.15   33.86
  -2   3   2  554.42   29.34
   2   3  -2  439.24   28.05
   2   3  -2  484.14   26.99
  -2  -3   2  522.30   26.96
   2  -3  -2  515.65   27.29
  -2  -3   2  524.02   28.22
  -2  -3   2  521.42   27.69
  -2   3   2  504.07   26.71
   2  -3  -2  466.09   39.51
  -2   3   2  465.35   81.60
   0   4   2 1513.03   73.88
   0  -4  -2 1513.01   73.15
   0  -4   2 1496.93   71.70
   0  -4  -2 1659.33   85.36
   0  -4  -2 1610.99   76.68
   0   4   2 1547.29   73.17
   0   4  -2 1523.85   72.48
   0  -4   2 1527.88   72.30
   0   4   2 1545.25   73.99
  -1   3   3 2209.39  103.60
   1  -3  -3 2176.54  112.38
  -1  -3   3 2451.00  116.00
  -1   3   3 2385.92  122.22
  -1  -3   3 2440.19  114.48
  -1   3   3 2426.38  113.19
   1   3  -3 2389.58  113.12
   1  -3  -3 2328.64  108.45
  -1  -3   3 2283.43  107.15
   2   2  -3  148.16   11.90
  -2   2   3  168.60   11.52
   2  -2  -3  172.68   13.26
  -2   2   3  152.68   12.42
  -2  -2   3  171.11   11.59
  -2  -2   3  185.28   12.33
   2  -2  -3  179.37   13.17
  -2   2   3  173.05   11.84
  -2   2   3  170.46   15.71
  -2  -2   3  175.32   12.33
  -1  -4   2 2913.74  135.17
   1   4  -2 2596.87  122.00
  -1   4   2 3011.06  138.34
  -1   4   2 2512.08  121.74
   1  -4  -2 2824.32  130.29
  -1  -4   2 2746.45  126.63
  -1   4   2 2720.38  126.15
   2   0   2  654.25   35.19
  -2   0  -2  660.88   34.02
  -2   0  -2  666.50   34.08
   2   0   2  688.53   35.37
  -2   0  -2  730.24   46.72
   2   0   2  623.20   38.53
  -1   0   4 2332.37  109.12
  -1   0   4 2380.60  114.24
  -1   0   4 2290.17  108.11
   1   0  -4 2670.42  137.23
  -1   0   4 2296.77  122.38
   0  -3   3   18.50    7.43
   0  -3  -3   17.08    3.00
   0   3   3   19.17    2.85
   0   3  -3   16.02    3.17
   0   3   3   16.22    3.31
   0   3  -3   12.93    2.86
   0  -3   3   17.45    3.21
   0  -3  -3   14.62    4.83
   0   3   3   16.22    4.75
   0  -3  -3   17.81    8.60
   0   3  -3   16.37    6.74
   0  -3   3   15.99    2.54
  -2  -1  -2 2634.16  125.19
  -2  -1  -2 2414.89  118.31
  -2   1  -2 2732.62  129.05
   2  -1   2 2497.89  118.03
  -2   1  -2 2748.74  126.89
   2   1   2 2570.31  119.88
   2  -1   2 2677.99  126.21
   2   1   2 2650.02  129.22
   2  -1   2 2207.77  113.62
  -2   1  -2 2992.51  149.47
  -2  -1  -2 3029.39  151.72
  -1   1   4 1306.60   62.93
   1   1  -4 1338.23   67.61
  -1  -1   4 1240.44   59.28
  -1   1   4 1053.31   54.48
  -1   1   4 1232.70   63.43
   1  -1  -4 1374.26   74.60
  -1   1   4 1136.75   59.64
  -1  -1   4 1325.05   65.35
  -1   1   4 1289.59   75.00
  -1  -1   4 1211.08   72.52
  -1  -1   4 1409.02   67.87
  -3   0   1    7.89    4.11
   3   0  -1   -2.46    2.27
   3   0  -1    0.25    2.71
  -3   0   1   -1.99    2.58
   3   0  -1   -2.48    2.30
   1  -2   3    8.24    6.83
   1   2   3   11.67    5.45
   1  -2   3    7.92    2.34
  -1   2  -3    9.87    7.01
   1  -2   3   12.24    2.49
  -1   2  -3   12.15    2.96
  -1  -2  -3   13.82    7.80
  -1   2  -3   12.92    2.48
  -1  -2  -3   11.91    2.65
  -1  -2  -3    8.94    3.14
   2  -3   1  156.16   12.05
  -2   3  -1  145.68   16.93
   2  -3   1  148.53   12.76
  -2  -3  -1  155.48   13.04
   2   3   1  123.30   12.37
   2  -3   1  136.22   20.01
   2   3   1  145.37   11.57
  -2   3  -1  131.87    9.28
   2   3   1  134.22   10.31
  -2  -3  -1  132.83    9.49
   0   0  -4  142.34    9.72
   0   0   4  141.51    9.99
   0   0   4  138.75   10.49
   0   0   4  139.69   18.35
   0  -5   0    0.30    1.81
   0  -5   0    0.54    2.51
   0   5   0    0.47    1.51
   0  -5   0   -1.26    2.83
   0   5   0    3.03    2.45
   0   5   0    0.48    2.61
   3  -1  -1 1902.20   92.63
   3  -1  -1 1958.14   93.24
   3  -1  -1 2004.79   97.61
  -3  -1   1 1879.57   91.68
  -3   1   1 2155.42  101.37
  -3   1   1 2143.12  107.70
  -3  -1   1 2155.52  104.99
  -3   1   1 1936.01   91.77
   3   1  -1 1337.47   90.40
   3   1  -1 1580.75   81.65
  -3  -1   1 2093.31  101.93
   3   0  -2    0.80    2.60
   3   0  -2    5.31    3.21
  -3   0   2    0.41    3.18
  -3   0   2   27.49    4.39
   0  -1   4 2103.25   97.52
   0   1  -4 2099.70  100.94
   0   1   4 2011.20  115.05
   0  -1   4 2211.70  104.12
   0  -1  -4 2257.89  105.07
   0   1  -4 2081.30   97.69
   0   1   4 2051.89   95.98
   0  -1  -4 2054.75  114.00
   0  -1   4 2016.20  107.29
  -3  -1   2  196.01   14.12
  -3   1   2  224.44   14.51
   3  -1  -2  212.61   15.64
  -3  -1   2  234.01   17.86
   3   1  -2  193.08   17.02
   3  -1  -2  205.99   15.61
   3  -1  -2  230.05   15.48
  -3  -1   2  225.89   16.12
  -3   1   2  217.54   17.38
  -3   1   2  202.62   12.31
  -3   0   0  383.20   23.18
  -3   0   0  570.64   37.06
   3   0   0  485.85   25.96
   3   0   0  470.70   27.60
   0   5  -1 2167.38  102.40
   0   5   1 2035.41   97.36
   0  -5  -1 2215.69  108.06
   0  -5   1 2158.92  100.70
   0   5  -1 2269.79  105.21
   0   5   1 2211.23  105.41
   0   5   1 2288.91  106.50
   0  -5  -1 2245.77  105.55
   0  -5   1 2166.16  102.16
   0  -5   1 2370.57  113.56
   0   5  -1 2228.58  104.30
   2   4  -1    9.40    2.43
   2  -4  -1    7.92    2.57
   2  -4  -1    7.65    2.21
  -2  -4   1   13.18    2.74
  -2   4   1    8.58    2.32
   2  -4  -1    7.22    4.80
  -2   4   1   12.46    2.59
  -2   4   1   10.27    5.87
   2   4  -1    6.79    2.61
   2   4  -1   16.84    3.92
  -2  -4   1   10.18    2.57
   2  -2   2  940.05   48.86
   2   2   2  975.47   53.14
  -2   2  -2  974.52   51.34
  -2   2  -2 1030.65   61.33
   2   2   2  937.39   49.46
  -2  -2  -2 1002.20   50.88
  -2  -2  -2  874.00   45.82
  -2   2  -2  997.57   49.41
   2   2   2  939.34   46.57
   2  -2   2  944.76   47.03
  -2   0   4 4689.72  222.45
  -2   0   4 4812.22  222.60
   2   0  -4 5137.28  233.97
  -2   0   4 4682.66  215.53
  -2   0   4 4508.69  208.61
  -2   0   4 4855.21  223.75
  -1  -2   4  575.81   30.93
  -1   2   4  566.46   39.55
   1  -2  -4  602.43   40.08
  -1  -2   4  548.80   37.47
   1  -2  -4  551.05   30.70
  -1  -2   4  576.23   31.14
  -1   2   4  574.24   29.48
  -1  -2   4  593.56   29.83
   1   2  -4  597.75   32.13
  -1   2   4  534.75   30.27
  -1   2   4  660.60   34.50
  -3  -1   0 1262.94   66.24
   3  -1   0 1260.90   65.55
   3  -1   0 1267.82   61.54
   3   1   0 1212.91   59.21
  -3   1   0 1092.31   56.54
   3  -1   0 1193.10   59.05
  -3   1   0 1333.24   73.73
   3   1   0 1239.90   62.53
  -2   3   3 1818.21   89.16
  -2  -3   3 1758.04   84.34
   2  -3  -3 1822.87   86.41
  -2  -3   3 1863.90   88.34
   2  -3  -3 1730.50   84.89
  -2   3   3 1705.07   94.88
  -2   3   3 1507.29   82.35
   2   3  -3 1717.89   82.55
   2   3  -3 1678.02   81.68
  -2  -3   3 1728.30   82.58
  -2   3   3 1695.76   80.94
   1  -4   2  335.46   30.12
  -1   4  -2  396.13   29.30
   1  -4   2  365.57   19.70
  -1  -4  -2  340.97   19.62
   1   4   2  359.54   20.69
  -1   4  -2  359.40   19.47
   1   4   2  350.43   22.91
  -1  -4  -2  364.92   23.03
   1  -4   2  338.84   18.34
  -1   4  -2  330.48   19.24
  -1  -4  -2  361.05   24.90
   2   4   0   66.14    7.28
  -2  -4   0   60.85    5.95
   2   4   0   67.50    6.26
  -2   4   0   65.12    5.15
  -2   4   0   59.76   11.66
  -2   4   0   58.27    5.80
   2  -4   0   47.57   11.32
   2   4   0   60.89    6.61
   2  -4   0   64.55    6.10
   2  -4   0   61.04    5.43
  -2   1   4 4290.87  199.90
  -2  -1   4 4433.32  205.33
   2  -1  -4 4235.19  197.75
  -2   1   4 4076.05  186.42
   2   1  -4 4200.17  193.31
  -2  -1   4 4439.44  205.12
   2   1  -4 4091.25  191.76
  -2  -1   4 4482.23  208.05
  -2   1   4 4084.30  196.48
  -2   1   4 4099.20  190.80
  -2  -1   4 4333.56  199.27
  -2   1   4 4325.26  200.21
   1  -5   0 4046.71  186.30
  -1   5   0 4106.00  187.89
   1  -5   0 3840.04  188.69
   1   5   0 4263.93  196.59
   1  -5   0 3976.37  183.58
  -1  -5   0 4218.10  194.61
  -1   5   0 4268.03  194.65
  -1  -5   0 4335.81  200.60
   1   5   0 4012.94  185.36
   1   5  -1 1017.34   49.17
  -1  -5   1  962.87   47.45
  -1  -5   1 1030.32   50.92
   1   5  -1 1003.85   49.54
  -1  -5   1 1115.60   54.75
  -1   5   1  900.16   44.67
   1  -5  -1  873.13   49.73
  -1   5   1  961.59   47.16
   1  -5  -1  898.16   47.13
  -3   2   1  304.83   25.90
   3   2  -1  262.62   18.37
  -3  -2   1  313.84   20.50
  -3   2   1  304.73   20.45
   3  -2  -1  305.77   18.68
   3   2  -1  277.44   17.91
  -3   2   1  299.08   19.68
  -3  -2   1  300.99   19.65
   3  -2  -1  310.81   21.52
   3  -2  -1  303.53   18.83
  -3  -2   1  269.64   17.04
  -3  -2   1  287.67   19.14
   0   2   4   42.11    5.52
   0  -2  -4   38.39    9.98
   0   2  -4   55.71   11.23
   0  -2   4   52.55   10.06
   0   2   4   50.55    9.91
   0  -2   4   46.33    5.90
   0  -2  -4   49.60    8.98
   0   2   4   46.19    7.28
   0   2  -4   49.91    5.19
   0  -2   4   44.56    4.74
   0   2   4   50.54    4.96
   0   2  -4   44.23    5.20
   2   4  -2  572.97   31.06
  -2  -4   2  628.52   33.48
  -2   4   2  613.39   31.58
  -2  -4   2  628.94   32.55
   2   4  -2  634.26   35.32
   2   4  -2  624.29   34.65
  -2  -4   2  602.45   31.16
  -2   4   2  609.08   31.20
   2  -4  -2  576.72   32.54
  -3  -2   211908.98  524.00
  -3  -2   211394.26  499.15
  -3   2   210048.87  454.41
   3   2  -2 9752.75  443.49
  -3  -2   210426.37  471.93
  -3  -2   210486.58  475.88
   3  -2  -210741.62  473.43
  -3   2   211406.19  498.86
  -3   2   211207.67  496.25
   3  -2  -210590.59  482.60
   3  -2  -2 9016.03  417.40
  -1   4   3   92.49    9.85
  -1   4   3   98.42    8.45
   1   4  -3   83.26    7.16
   1  -4  -3   89.11    7.36
  -1   4   3   88.21    6.87
   1  -4  -3   75.78   18.88
  -1  -4   3   92.39    7.06
   1   4  -3   95.72    9.24
   1   4  -3   93.43    8.25
  -1  -4   3   93.79    7.18
  -1  -4   3  101.79    9.16
  -3   0   3    0.16    2.82
  -3   0   3    1.51    2.20
  -3   0   3    0.21    1.98
  -3   0   3   -0.60    2.80
   3   0  -3    0.19    2.34
  -1  -3  -3 3882.61  191.67
   1   3   3 3521.40  168.75
   1  -3   3 3761.48  172.75
  -1   3  -3 3965.83  184.09
  -1   3  -3 4021.11  197.07
   1  -3   3 3533.38  162.25
  -1  -3  -3 3770.57  173.60
   1   3   3 3620.16  168.65
  -1   3  -3 3547.82  164.22
  -1  -3  -3 3411.44  161.63
   0  -4   3 5079.56  231.66
   0   4  -3 4794.67  219.81
   0   4   3 4640.27  213.50
   0  -4  -3 5090.79  246.76
   0  -4  -3 4708.91  220.74
   0   4   3 4597.44  214.22
   0  -4  -3 5052.10  230.13
   0   4   3 4812.39  220.23
   0  -4   3 5027.66  229.10
   0   4  -3 5051.75  230.80
  -3  -2   0  910.71   49.83
   3   2   0  821.00   41.38
   3   2   0  814.39   42.27
   3  -2   0  765.25   40.67
   3  -2   0  815.11   53.53
  -3   2   0  825.63   58.61
   3   2   0  750.34   38.26
  -3   2   0  755.80   39.35
   3  -2   0  815.60   42.28
  -3  -2   0  856.35   44.84
   3   1  -3  932.63   50.64
  -3   1   3 1124.82   54.76
   3  -1  -3 1105.88   56.21
  -3  -1   3 1133.83   56.18
  -3  -1   3 1303.52   64.89
  -3  -1   3 1143.55   56.03
  -3   1   3 1195.35   57.87
  -3   1   3 1024.79   55.05
  -3  -1   3 1164.07   59.53
  -3   1   3 1095.12   56.27
   3   1  -3 1133.00   56.06
  -1  -5  -1  398.75   21.64
  -1   5  -1  407.90   22.10
  -1  -5  -1  398.88   26.48
   1  -5   1  395.40   32.14
   1  -5   1  373.10   20.34
   1   5   1  432.63   26.33
  -1   5  -1  401.58   21.53
  -1  -5  -1  423.42   22.39
   1   5   1  407.46   21.62
   1  -5   1  382.35   20.79
   1  -5   1  441.85   25.28
  -2   2   4 3091.38  144.93
  -2   2   4 3081.70  144.66
  -2  -2   4 3274.88  151.93
  -2   2   4 2992.47  146.22
  -2   2   4 3255.11  151.78
   2   2  -4 3126.89  145.48
   2   2  -4 3563.43  168.92
  -2  -2   4 3122.98  145.07
  -2   2   4 3499.48  161.44
   2  -2  -4 3194.77  149.07
  -2  -2   4 3259.71  151.92
   0   5   2  316.48   18.41
   0  -5   2  300.20   16.91
   0   5  -2  320.49   19.25
   0  -5   2  346.73   20.19
   0  -5   2  317.90   17.78
   0  -5  -2  328.89   22.58
   0  -5   2  300.76   26.24
   0   5   2  315.21   19.25
   0   5   2  328.30   18.78
   0  -5  -2  330.86   19.92
   0  -5  -2  333.95   20.07
  -3   0  -1   -2.42    5.85
  -3   0  -1   -0.80    1.47
   3   0   1    0.26    3.74
  -3   0  -1    0.60    2.73
   3   0   1    1.05    2.63
   1  -5  -2  358.66   26.51
  -1   5   2  343.00   22.38
  -1   5   2  376.94   21.09
  -1   5   2  368.74   19.71
   1  -5  -2  340.65   18.76
   1   5  -2  344.61   20.41
  -1  -5   2  366.16   21.18
   1   5  -2  385.36   22.22
  -1  -5   2  389.71   20.84
   1   5  -2  354.06   19.62
  -2  -4  -1   61.88    7.80
  -2   4  -1   69.54   11.04
  -2  -4  -1   71.82    6.73
   2   4   1   70.83    7.56
   2  -4   1   77.42    7.20
  -2   4  -1   80.65    6.94
   2  -4   1   67.60   11.97
   2   4   1   65.93    6.44
  -2  -4  -1   79.80    9.98
   2   4   1   74.90    7.35
   2  -4   1   78.62    7.39
  -2  -3  -2  385.15   24.46
  -2  -3  -2  413.93   23.96
   2   3   2  390.34   23.31
  -2   3  -2  425.70   23.44
   2   3   2  427.19   24.21
   2   3   2  461.48   28.13
  -2   3  -2  431.30   31.32
   2  -3   2  402.80   32.90
  -2   3  -2  419.30   22.87
   2  -3   2  418.01   22.26
   2  -3   2  416.23   22.75
  -1  -3   4 1233.49   64.73
  -1  -3   4 1339.96   61.96
   1   3  -4 1296.34   63.68
   1  -3  -4 1344.75   72.10
  -1  -3   4 1436.19   68.45
   1   3  -4 1289.90   60.81
  -1  -3   4 1311.96   60.88
   1  -3  -4 1095.50   60.31
  -1   3   4 1419.42   67.28
  -1   3   4 1032.17   61.54
  -1   3   4 1431.20   66.85
  -3  -1  -1  913.79   51.89
  -3   1  -1  915.37   55.32
   3   1   1  720.27   40.00
  -3   1  -1  814.69   40.30
   3  -1   1  855.10   43.63
   3  -1   1  802.25   42.51
  -3  -1  -1  858.23   42.56
   3   1   1  873.40   44.05
  -3   1  -1  810.69   41.15
  -3  -1  -1  723.87   38.77
   3   1   1  733.49   41.97
  -1   0  -4  149.68   10.37
  -1   0  -4  264.40   16.70
   1   0   4  253.60   16.68
   1   0   4  272.97   22.78
   2   0   3    2.07    6.46
   2   0   3    2.29    2.82
  -2   0  -3   -0.56    8.97
  -2   0  -3    3.01    2.06
  -2   0  -3    5.73    2.30
  -3  -3   1  696.45   35.67
   3   3  -1  610.10   34.87
  -3  -3   1  682.89   36.72
   3  -3  -1  644.44   36.22
  -3   3   1  633.66   32.81
   3  -3  -1  622.45   34.22
   3   3  -1  664.67   35.66
  -3   3   1  680.07   43.41
   3   3  -1  602.36   31.82
   3  -3  -1  658.81   33.85
  -3   3   1  688.39   34.02
  -3  -2   3    9.30    2.19
   3   2  -3   11.32    2.92
  -3   2   3   13.79    2.72
  -3  -2   3   14.02    4.23
  -3   2   3   12.26    3.17
   3  -2  -3   12.28    3.54
   3  -2  -3   10.31    3.10
  -3  -2   3   11.25    3.13
  -3  -2   3   12.06    4.53
  -3   2   3   10.83    3.88
  -1   1  -4  213.00   19.58
   1  -1   4  193.17   21.37
   1   1   4  189.70   18.96
   1  -1   4  185.97   12.38
  -1   1  -4  182.58   11.50
  -1  -1  -4  221.60   13.02
  -1  -1  -4  196.49   14.48
  -1  -1  -4   98.90   16.00
  -1  -1  -4  218.97   20.86
   1  -1   4  185.22   12.27
  -1   1  -4  202.46   11.79
   0   3  -4   -0.22    1.99
   0  -3   4    4.30    6.57
   0  -3   4    3.10    1.76
   0  -3  -4   -0.72    5.82
   0  -3  -4    2.02    1.70
   0   3   4    2.67    2.03
   0   3   4    1.87    5.51
   0  -3   4    2.39    2.38
   0   3  -4    1.91    2.31
   0   3   4    1.89    2.31
   0   3   4    3.66    3.29
   0   3  -4    5.87    6.73
  -2  -1  -3 2841.41  127.40
   2   1   3 2584.67  116.87
  -2   1  -3 2552.55  114.59
  -2   1  -3 2584.03  117.30
  -2  -1  -3 2497.39  129.91
  -2   1  -3 2744.95  135.03
  -2  -1  -3 2498.30  114.02
   2  -1   3 2540.78  115.57
   2   1   3 2336.62  123.40
   2  -1   3 2242.27  121.04
   2  -1   3 2414.06  114.15
  -2  -1  -3 2336.66  108.87
  -3   3   2  640.90   33.21
  -3  -3   2  703.24   35.53
   3   3  -2  774.53   40.89
   3  -3  -2  688.50   34.78
   3   3  -2  677.99   35.21
  -3  -3   2  741.79   38.06
   3  -3  -2  688.42   39.78
   3   3  -2  704.64   35.74
  -3   3   2  730.39   35.61
  -3  -3   2  729.16   37.77
  -3   3   2  694.66   43.87
   2   4  -3  971.13   47.90
  -2  -4   3 1005.66   48.90
   2  -4  -3 1046.27   51.65
  -2   4   3  966.69   47.04
  -2  -4   3 1009.65   47.44
  -2   4   3 1083.01   51.33
   2   4  -3 1007.37   49.77
  -2  -4   3  979.24   46.32
   2  -4  -3 1003.38   48.71
  -3   3   0   46.86    4.80
  -3   3   0   37.23   10.58
   3  -3   0   53.96    5.62
  -3  -3   0   61.58    7.96
   3  -3   0   43.31    8.88
   3   3   0   49.40    7.61
   3  -3   0   51.37    5.21
  -3  -3   0   54.09    6.29
  -3  -3   0   53.94    6.60
   3   3   0   64.44    6.68
   3   3   0   54.76    5.85
   3  -2   1  104.27    8.55
   3  -2   1  106.99    9.17
  -3   2  -1   98.26   14.51
  -3   2  -1  108.95    9.13
  -3  -2  -1  103.70    9.00
  -3  -2  -1   98.48    9.06
   3   2   1  102.96    8.15
  -3   2  -1  111.18    7.85
   3   2   1   88.33    8.40
  -3  -2  -1  115.74   13.68
   3   2   1   92.90   10.42
   3  -2   1  104.23   13.10
  -1   0   5   -0.05    2.12
  -1   0   5   -4.29    5.90
  -1   0   5    0.12    2.20
   1   0  -5   -1.47    6.30
  -1   0   5   -0.47    2.64
  -2  -5   1  557.07   28.78
   2   5  -1  524.71   26.85
  -2   5   1  598.17   29.56
   2  -5  -1  580.63   29.03
   2  -5  -1  325.94   42.40
   2   5  -1  563.18   30.64
  -2   5   1  572.67   29.39
   2  -5  -1  589.83   31.03
   2   5  -1  591.34   30.88
  -2  -5   1  558.47   28.36
   2  -5  -1  592.51   31.55
   2  -3  -4  685.70   36.62
   2   3  -4  716.67   35.95
  -2   3   4  680.61   34.75
  -2   3   4  716.71   35.77
  -2   3   4  715.91   46.81
  -2   3   4  642.02   34.97
   2  -3  -4  736.75   40.63
  -2  -3   4  666.68   33.00
  -2  -3   4  706.97   34.62
   2   3  -4  763.17   41.15
  -2  -3   4  713.84   36.28
   0  -6   0 2692.94  123.55
   0   6   0 2983.95  146.61
   0  -6   0 2925.44  131.33
   0   6   0 2822.55  127.63
   0  -6   0 2480.59  111.31
   0   6   0 2742.38  122.36
  -1   5  -2 1473.37   68.51
  -1  -5  -2 1490.76   70.88
  -1   5  -2 1383.98   63.36
  -1   5  -2 1571.93   82.69
   1  -5   2 1487.23   80.73
   1  -5   2 1387.31   64.07
  -1  -5  -2 1476.02   68.23
   1   5   2 1513.55   69.89
   1   5   2 1384.28   67.14
   1  -5   2 1430.19   65.95
  -1  -5  -2 1582.85   79.92
  -1  -4  -3   65.26    7.70
   1  -4   3   53.73    5.16
  -1   4  -3   60.70    9.83
  -1  -4  -3   54.59    4.96
   1   4   3   53.67    7.06
  -1   4  -3   58.13    6.14
  -1  -4  -3   61.61   10.68
  -1   4  -3   66.11    5.63
   1   4   3   56.66    5.57
   1  -4   3   58.41    4.89
  -3   0   4   92.90    8.04
  -3   0   4   90.95    7.92
  -3   0   4   89.07    9.19
  -3   0   4   86.28    9.20
   3   0  -4   86.92    8.08
  -3   0   4   87.34   10.03
  -2   5   0  773.59   37.63
   2  -5   0  784.50   38.65
  -2  -5   0  755.90   37.55
   2   5   0  762.62   41.03
   2   5   0  773.23   38.11
   2  -5   0  770.19   38.26
  -2   5   0  807.16   47.27
   2  -5   0  752.70   49.54
   2   5   0  776.66   37.76
  -2  -5   0  796.51   41.86
  -2   5   0  765.37   36.85
   1  -2   4 2391.84  107.37
  -1   2  -4 2375.69  107.89
   1   2   4 2149.54  113.55
  -1  -2  -4 2467.88  133.96
  -1   2  -4 2451.16  110.39
  -1   2  -4 2473.89  122.71
   1  -2   4 2376.91  120.51
  -1  -2  -4 2086.23   99.46
   1  -2   4 2239.86  102.98
   1   1  -5  939.23   58.71
  -1   1   5  834.71   41.69
   1   1  -5  717.88   35.28
  -1   1   5  849.50   41.36
  -1  -1   5  695.24   38.69
  -1  -1   5  893.43   44.19
  -1   1   5  662.35   36.80
  -1   1   5  858.79   55.49
  -1  -1   5  875.03   52.49
  -1   1   5  832.23   42.24
   1  -1  -5  887.57   56.03
   1   1  -5  857.60   47.15
   2   2   3 2227.37  105.81
  -2  -2  -3 2276.65  106.14
  -2   2  -3 2187.42   98.41
   2   2   3 2385.73  108.81
  -2   2  -3 2318.81  106.99
   2  -2   3 2218.73  101.48
   2  -2   3 2103.29   96.66
   2   2   3 2007.37   97.80
  -2   2  -3 2483.92  121.70
  -2  -2  -3 2213.50  103.82
   0  -6   1   39.30    4.14
   0  -6  -1   28.51    3.45
   0   6   1   32.48    4.83
   0   6  -1   37.88    4.76
   0  -6  -1   37.57    4.66
   0   6   1   32.58    4.49
   0   6   1   32.89    3.69
   0   6  -1   37.99    4.28
   0  -6   1   41.11    5.49
   0  -6   1   38.88    4.35
   0   6  -1   29.78    3.92
   0  -6  -1   40.04    6.05
  -3  -1   4 2882.10  130.95
  -3  -1   4 2923.09  131.96
  -3   1   4 3074.24  153.21
  -3  -1   4 2998.90  150.20
   3  -1  -4 2963.69  149.34
  -3   1   4 2985.56  148.17
   3   1  -4 2634.28  119.85
  -3  -1   4 3104.87  154.22
   3  -1  -4 2922.75  132.15
  -3   1   4 3107.73  153.43
  -3   1   4 2913.61  132.07
   3   1  -4 2786.22  126.11
  -2  -5   2 1715.49   78.89
   2   5  -2 1731.59   79.55
  -2   5   2 1710.80   77.93
  -2  -5   2 1741.22   80.22
   2  -5  -2 1769.32   84.52
   2   5  -2 1635.79   77.22
  -2   5   2 1768.39   80.50
   2   5  -2 1619.08   75.16
   1   5  -3   50.08    4.97
  -1  -5   3   49.09    4.97
  -1   5   3   62.29    5.45
   1   5  -3   50.14    5.13
  -1   5   3   55.04    5.58
   1   5  -3   49.44    5.74
  -1   5   3   50.50    5.96
   1  -5  -3   52.75    4.93
   1  -5  -3   35.24   17.15
  -1  -5   3   54.59    4.83
  -3  -3   3   51.30    5.16
  -3   3   3   56.73    5.47
   3  -3  -3   53.59    6.08
  -3   3   3   59.85    7.54
   3  -3  -3   61.70    6.98
   3  -3  -3   52.18    6.60
  -3   3   3   52.57    5.45
  -3  -3   3   56.32    6.24
   3   3  -3   60.28    6.26
  -3  -3   3   54.44    5.16
  -2   0   5   -1.24    4.47
  -2   0   5    0.76    2.94
  -2   0   5   -0.06    2.58
   2   0  -5    0.21    1.89
  -2   0   5   -0.86    2.67
  -2   0   5   -0.41    2.76
   2  -4   2 1367.81   64.18
   2  -4   2 1382.52   78.22
  -2   4  -2 1394.06   64.02
  -2  -4  -2 1400.63   65.27
   2  -4   2 1362.59   64.04
   2   4   2 1397.37   65.85
  -2   4  -2 1370.58   64.38
   2   4   2 1352.79   67.06
  -2  -4  -2 1503.53   77.73
   2   4   2 1477.29   72.00
  -2   4  -2 1475.61   79.36
  -2  -4  -2 1475.36   71.05
   1  -6   0  194.48   12.53
  -1   6   0  210.02   13.54
   1  -6   0  209.45   22.01
   1  -6   0  231.18   14.09
   1   6   0  226.21   14.22
   1  -6   0  236.77   17.04
  -1   6   0  233.28   12.93
  -1  -6   0  229.09   15.87
   1   6   0  213.74   12.76
  -1  -6   0  220.80   13.29
   1  -4  -4  984.09   57.67
  -1   4   4 1012.07   55.84
  -1  -4   4 1040.10   48.52
  -1  -4   4  981.68   49.42
  -1   4   4 1008.26   48.64
  -1  -4   4  971.00   46.06
   1   4  -4  898.01   44.59
   1  -4  -4  956.50   46.52
   1   4  -4  978.41   47.50
  -1  -4   4  909.21   54.25
  -1   4   4 1047.21   49.22
   0   0   5    0.66    2.45
   0   0   5   -0.35    3.01
   0   0   5    0.32    1.82
   0   0  -5    1.40    2.09
   0   0  -5    4.54    6.48
   0   0   5   -2.57    6.29
   0  -5   3    1.43    1.87
   0  -5  -3    1.66    3.28
   0   5   3    0.61    2.45
   0   5  -3    3.49    2.25
   0  -5  -3    1.49    1.70
   0  -5  -3    2.02    5.39
   0   5   3    1.94    2.47
   0  -5   3    0.70    2.27
   0  -5   3    0.96    2.68
   0   5  -3    1.41    2.66
   0   5   3    0.53    1.81
   1   6  -1 1136.01   54.21
   1   6  -1 1114.03   51.73
   1  -6  -1  876.00   49.73
  -1  -6   1 1204.03   57.73
   1  -6  -1 1042.81   50.93
  -1  -6   1 1177.48   54.81
   1   6  -1  994.05   47.48
  -1   6   1 1128.62   52.22
  -1   6   1 1047.39   49.92
  -1  -6   1 1123.49   52.62
   2   1  -5  513.36   26.06
  -2   1   5  436.29   25.58
  -2  -1   5  492.25   27.45
  -2   1   5  443.28   23.80
  -2  -1   5  467.16   31.25
  -2  -1   5  477.00   26.75
  -2   1   5  473.92   28.26
  -2  -1   5  503.54   27.18
  -2   1   5  451.60   26.84
  -2  -1   5  455.94   26.13
  -2   1   5  504.66   32.69
  -2   1   5  464.26   25.12
  -1  -2   5  152.95   11.41
  -1   2   5  143.83   17.40
   1  -2  -5  153.30   16.82
  -1   2   5  146.47   10.60
   1   2  -5  163.69   12.92
  -1  -2   5  145.53    9.40
  -1   2   5  151.27   10.45
   1  -2  -5  137.70   11.58
  -1  -2   5  145.15   14.26
   1   2  -5  143.02   10.55
  -1  -2   5  157.78   12.33
  -1   2   5  146.44   11.78
   3   0   2 1055.53   53.64
  -3   0  -2 1089.91   52.37
  -3   0  -2 1078.93   50.77
   3   0   2 1105.96   52.78
  -3   0  -2 1183.53   67.52
   3   0   2  906.22   51.80
   0  -1  -5  514.86   27.47
   0   1  -5  445.58   26.41
   0   1   5  433.36   22.91
   0  -1   5  448.60   26.51
   0  -1   5  463.13   23.44
   0  -1   5  433.77   31.78
   0   1   5  439.06   33.47
   0  -1  -5  453.31   42.29
   0   1  -5  414.91   21.94
  -3  -4   1  219.20   14.19
  -3  -4   1  230.24   15.86
  -3   4   1  214.28   13.19
   3   4  -1  230.43   14.04
   3  -4  -1  227.29   15.43
   3  -4  -1  222.19   13.45
  -3   4   1  212.98   13.12
  -3   4   1  218.65   20.98
   3   4  -1  256.77   17.28
   3  -4  -1  227.54   19.75
   3   4  -1  231.46   14.98
  -3  -3  -1  575.65   33.24
   3  -3   1  526.14   27.62
   3  -3   1  537.37   44.09
  -3   3  -1  567.92   30.21
  -3   3  -1  581.11   39.93
   3   3   1  493.05   29.86
  -3  -3  -1  571.20   30.63
   3   3   1  532.14   27.81
   3   3   1  586.07   29.30
  -3   3  -1  584.60   30.46
  -3  -3  -1  528.37   28.28
   3  -3   1  584.13   30.81
   3   2  -4  293.98   16.91
  -3  -2   4  309.55   19.04
  -3  -2   4  318.04   19.34
  -3   2   4  311.05   17.44
  -3  -2   4  283.25   17.01
   3  -2  -4  312.13   20.92
  -3   2   4  287.73   19.28
  -3   2   4  296.52   17.10
   3   2  -4  266.79   17.29
  -3  -2   4  308.30   18.59
   3  -2  -4  292.80   17.87
   2  -5   1   -0.38    2.28
  -2   5  -1    3.58    2.28
   2  -5   1   -1.99    8.07
   2  -5   1    2.68    2.08
  -2  -5  -1    2.80    4.02
  -2  -5  -1   -1.07    1.88
   2   5   1    0.56    3.40
  -2   5  -1   -0.70    6.02
   2   5   1    1.13    1.98
   2   5   1    2.50    2.98
  -2  -5  -1   -2.38    3.28
   0   4   4  115.25   11.04
   0  -4  -4  124.20   11.84
   0  -4   4  123.00    8.20
   0   4  -4  108.74    9.46
   0   4  -4  121.88    9.36
   0  -4  -4  141.87   15.49
   0   4   4  125.89    9.12
   0  -4   4  130.63    8.59
   0  -4  -4  111.66   10.06
   0   4   4  111.47   10.26
   0  -4   4  119.74   10.03
   0  -4   4  103.51   12.91
  -3   1  -2  123.66    9.11
  -3  -1  -2  105.04    9.97
   3  -1   2  111.21    9.04
  -3   1  -2  133.65   14.93
  -3  -1  -2  124.78   16.24
   3   1   2  111.03   11.08
   3   1   2  120.08    9.57
  -3  -1  -2  118.92    9.09
  -3   1  -2  110.28    8.93
   3  -1   2  127.13    9.37
   3   1   2  101.12   11.16
  -3  -4   2  423.02   24.11
   3  -4  -2  402.65   26.14
   3   4  -2  411.56   21.89
  -3   4   2  450.83   22.58
  -3   4   2  349.99   36.84
  -3  -4   2  425.61   24.54
   3   4  -2  444.19   25.49
  -3  -4   2  442.03   25.81
   3   4  -2  396.76   22.59
   3  -4  -2  450.22   25.33
  -3   4   2  430.06   22.11
   1  -6   1 1293.05   61.14
   1   6   1 1142.35   54.92
  -1  -6  -1 1209.70   60.10
  -1  -6  -1 1170.63   55.54
   1  -6   1 1152.29   64.35
   1  -6   1 1100.21   51.84
   1   6   1 1132.63   53.37
  -1   6  -1 1077.22   51.72
  -1  -6  -1 1107.35   52.41
   1  -6   1 1140.28   53.75
  -1   6  -1 1075.99   52.70
  -1   3  -4   93.80    8.13
   1   3   4   91.25   10.33
   1  -3   4   98.23    8.19
  -1   3  -4  100.43    7.49
   1  -3   4   95.50    8.19
  -1   3  -4  117.82   14.73
  -1  -3  -4   97.72    8.80
   1  -3   4   91.87   12.98
   1   3   4   92.55   12.02
  -1  -3  -4   97.83   15.07
   2   3   3  752.25   42.02
   2  -3   3 1034.53   53.67
  -2   3  -3  823.93   42.85
   2   3   3  886.20   46.93
   2  -3   3  795.46   42.92
  -2  -3  -3  846.18   44.41
   2   3   3  821.36   49.85
  -2  -3  -3  847.44   57.05
  -2  -3  -3  828.89   45.54
  -2   3  -3  848.74   54.38
  -2   3  -3  810.06   43.86
   0  -6  -2  375.91   22.65
   0  -6  -2  363.82   24.57
   0  -6  -2  355.13   21.36
   0  -6   2  371.67   31.18
   0  -6   2  437.19   26.85
   0   6   2  388.54   23.21
   0   6   2  342.79   21.11
   0  -6   2  376.40   21.84
   0   6  -2  379.09   22.18
   0  -6   2  409.17   23.72
   0   6   2  355.83   21.00
   3   4   0  276.21   19.12
  -3  -4   0  292.86   19.53
  -3   4   0  288.64   25.97
   3   4   0  300.12   19.24
   3  -4   0  297.67   18.83
   3  -4   0  282.56   18.58
  -3   4   0  294.11   19.21
   3   4   0  278.93   20.16
  -3  -4   0  279.79   17.98
  -3  -4   0  267.35   19.12
   3  -4   0  315.70   31.53
  -2  -2   5  610.44   35.47
  -2  -2   5  643.07   39.03
  -2   2   5  593.62   32.25
  -2   2   5  639.19   45.10
  -2   2   5  663.76   39.92
   2   2  -5  647.91   36.10
  -2  -2   5  676.70   37.80
  -2   2   5  612.08   34.54
  -2   2   5  676.11   36.98
  -2  -2   5  617.54   34.72
   2   2  -5  651.29   37.37
   2  -2  -5  628.38   36.46
   1  -6  -2 3092.37  156.45
  -1  -6   2 3588.12  213.16
   1   6  -2 2913.19  144.17
   1   6  -2 3263.40  161.88
  -1  -6   2 2986.70  147.61
  -1   6   2 2890.62  144.63
   1   6  -2 3308.34  163.29
  -1   6   2 3163.87  156.23
   1  -6  -2 3036.28  150.42
  -1  -6   2 3510.14  208.89
  -1   6   2 2918.87  144.46
   2   4  -4  106.70    8.78
  -2  -4   4  113.95    9.89
  -2  -4   4  123.26    8.46
   2   4  -4  118.06   10.01
   2   4  -4  116.50   10.48
  -2  -4   4  117.35   10.71
  -2   4   4   96.10   11.31
  -2   4   4  127.50    9.22
  -2   4   4  123.01   13.50
   2  -4  -4  122.72    9.67
  -2   4   4  124.33    9.64
   2  -4  -4  124.44   12.22
   0  -2   5   26.95    3.87
   0   2  -5   28.59    4.82
   0   2   5   20.69    3.30
   0   2  -5   26.58    3.86
   0  -2   5   26.66    3.51
   0  -2  -5   18.29    8.02
   0  -2   5   25.57    7.27
   0   2   5   19.47    7.89
   0   2   5   17.55    4.34
  -4   0   2 1551.16   82.15
   4   0  -2 1472.40   78.48
   4   0  -2 1323.46   72.03
  -4   0   2 1419.48   74.08
   2   5  -3 1102.37   58.02
   2  -5  -3 1051.42   55.71
   2   5  -3  953.98   51.13
  -2  -5   3 1072.78   54.95
  -2   5   3 1023.23   52.66
  -2   5   3 1075.17   54.90
  -2  -5   3 1023.69   54.09
  -2  -5   3  990.67   52.38
   2  -5  -3 1046.96   57.53
   4   0  -1   -2.99    2.89
   4   0  -1    2.87    3.10
  -4   0   1    3.07    5.07
   4   0  -1    0.07    2.43
   3   2   2 1284.29   66.07
   3  -2   2 1277.11   67.18
   3  -2   2 1186.23   63.53
  -3   2  -2 1284.25   65.32
  -3  -2  -2 1204.35   64.51
  -3  -2  -2 1408.92   75.23
  -3   2  -2 1356.41   80.07
   3  -2   2 1155.11   70.60
  -3   2  -2 1307.14   69.60
   3   2   2 1205.20   66.05
  -3  -2  -2 1369.08   77.68
   3   2   2 1222.06   66.61
  -4   1   2   20.14    3.61
  -4  -1   2   13.51    4.69
  -4   1   2   24.33    6.27
  -4   1   2   23.48    4.61
   4   1  -2   19.12    3.99
  -4  -1   2   15.93    5.37
  -4  -1   2   20.52    4.75
   4  -1  -2   24.13    4.46
   4  -1  -2   20.04    4.76
   4  -1  -1  215.47   16.25
   4  -1  -1  253.17   16.24
  -4   1   1  236.75   16.39
  -4   1   1  249.42   20.34
   4   1  -1  249.24   18.17
   4  -1  -1  265.05   25.16
  -4  -1   1  240.66   19.04
   4   1  -1  163.04   20.06
  -1  -3   5   43.43    6.07
  -1   3   5   49.97    5.39
  -1  -3   5   43.09    4.75
   1   3  -5   47.22    5.06
   1   3  -5   44.30    5.72
  -1  -3   5   44.34    4.92
  -1   3   5   47.20    4.68
  -1   3   5   44.12    8.69
   1  -3  -5   34.40    5.52
  -1   3   5   50.00    6.17
  -1  -3   5   44.29    9.04
   1  -3  -5   51.10    8.73
  -3   4   3 1577.81  102.34
   3  -4  -3 2203.29  109.91
   3  -4  -3 1798.11   94.84
   3  -4  -3 2104.21  106.08
  -3   4   3 1993.41  100.90
  -3  -4   3 2321.86  116.77
  -3  -4   3 2152.91  108.28
  -3   4   3 2220.18  110.34
   3   4  -3 1981.07  102.31
  -3  -4   3 2127.21  106.16
   3   4  -3 2224.23  112.17
  -1   5  -3  731.86   39.34
  -1  -5  -3  749.99   46.34
   1  -5   3  682.22   45.84
   1   5   3  720.45   41.97
   1  -5   3  711.48   40.43
  -1  -5  -3  778.40   43.51
  -1   5  -3  743.55   38.99
   1   5   3  662.66   43.46
   1  -5   3  726.66   39.37
  -1   5  -3  830.04   51.36
  -1  -5  -3  686.76   38.28
  -3  -3   4  496.84   27.90
   3   3  -4  517.69   31.55
  -3  -3   4  503.25   30.07
  -3   3   4  485.16   28.30
  -3   3   4  503.88   30.64
   3  -3  -4  484.18   29.38
  -3   3   4  474.63   32.70
   3   3  -4  516.83   30.01
  -3   3   4  513.55   28.86
   3  -3  -4  494.96   30.97
  -3  -3   4  486.24   26.86
  -4   0   3    0.72    3.67
   4   0  -3   -0.36    2.96
  -4   0   3   -1.09    2.76
  -2   0  -4  777.74   52.44
   2   0   4  737.37   40.62
   2   0   4  693.97   46.99
   2   0   4  593.98   36.90
  -2   0  -4  687.19   36.66
  -2   0  -4  773.85   40.82
  -2  -6   1  498.56   28.03
   2   6  -1  473.61   26.94
   2   6  -1  503.35   27.98
  -2   6   1  472.76   25.62
   2  -6  -1  469.83   27.45
   2  -6  -1  488.71   28.61
   2  -6  -1  427.78   34.63
   2  -6  -1  414.11   23.14
  -2   6   1  443.87   25.30
   2   6  -1  445.69   27.81
  -2  -6   1  463.98   28.64
  -4   0   0  373.75   22.83
   4   0   0  366.55   22.16
  -4   0   0  389.28   23.30
   4   0   0  350.02   25.57
  -4   0   0  428.83   33.02
   4   0   0  391.37   28.20
   3   0  -5    3.08    2.19
  -3   0   5    1.00    3.16
  -3   0   5    1.32    2.73
  -3   0   5   -2.43    3.58
  -3   0   5    1.19    3.07
  -3   0   5    0.68    2.08
  -4  -1   3    1.86    4.40
  -4   1   3    2.37    1.60
   4   1  -3    1.62    2.73
  -4  -1   3    2.61    3.60
  -4  -1   3    0.88    3.54
   4  -1  -3    3.40    3.00
  -4   1   3    1.79    1.69
  -4   1   3    4.43    3.08
  -4   1   3    1.60    4.05
  -4  -2   2 2178.15  111.17
   4   2  -2 1951.02  100.21
   4  -2  -2 2276.19  114.27
  -4   2   2 2258.14  112.96
   4  -2  -2 2287.23  115.36
  -4   2   2 2389.12  127.53
  -4  -2   2 2380.28  121.60
  -4   2   2 2218.92  110.13
  -4  -2   2 2445.65  123.80
   4  -2  -2 2357.04  120.76
  -2  -1  -4 3176.59  156.27
  -2   1  -4 3042.54  162.35
  -2   1  -4 2628.18  132.14
   2  -1   4 3009.26  165.76
  -2   1  -4 2878.11  142.45
  -2  -1  -4 2649.29  132.27
   2   1   4 2862.63  142.17
   2  -1   4 2882.73  142.92
   2   1   4 2617.10  139.31
   2  -1   4 2755.09  137.05
  -2  -1  -4 2748.43  138.53
   2   3  -5  524.49   32.03
  -2   3   5  514.77   29.49
  -2  -3   5  441.40   29.38
   2   3  -5  550.96   30.95
  -2   3   5  557.41   31.90
  -2  -3   5  470.30   32.96
  -2   3   5  550.74   31.31
  -2  -3   5  532.68   30.65
  -2   3   5  488.95   35.48
  -2  -3   5  535.93   29.56
   2  -3  -5  507.75   31.49
  -2   3   5  509.25   29.65
  -4   2   1   30.08    4.13
  -4  -2   1   34.27    6.41
   4  -2  -1   31.18    4.19
   4   2  -1   23.94    4.18
   4  -2  -1   30.81    5.43
  -4   2   1   33.32    7.72
  -4   2   1   23.32    4.24
   4  -2  -1   35.65    7.26
  -1  -6  -2   28.55    6.05
  -1   6  -2   28.41    4.04
   1   6   2   28.02    4.60
  -1  -6  -2   28.03    3.51
   1  -6   2   25.57    5.41
   1   6   2   28.25    4.32
   1  -6   2   27.11    3.41
   1  -6   2   24.76    8.01
  -1  -6  -2   24.08    4.52
   1  -6   2   31.64    3.79
   3  -4   1    4.48    2.66
  -3   4  -1    5.54    8.76
   3   4   1    2.78    3.99
   3  -4   1    4.78    2.77
  -3   4  -1    5.73    2.64
   3   4   1    4.69    3.79
   3   4   1    0.88    2.27
  -3  -4  -1    5.51    2.70
   3  -4   1    4.38    6.26
  -3  -4  -1   -0.15    3.92
  -3   4  -1    5.56    2.88
   2   6   0  107.99    9.01
   2  -6   0  101.16    8.95
  -2  -6   0  103.90    8.34
   2  -6   0  103.80    8.10
   2  -6   0  111.47   12.67
  -2  -6   0  104.02    8.48
   2   6   0  106.44   10.01
  -2   6   0  100.68    8.50
  -2   6   0  113.27    8.39
   2   6   0  103.42    9.37
  -2  -6   0  114.61   10.25
   2  -6   0   92.67   20.39
   2  -5   2 2429.88  130.14
   2   5   2 2352.06  119.78
  -2   5  -2 2267.97  123.24
   2  -5   2 2316.29  115.85
  -2   5  -2 2456.09  121.72
  -2  -5  -2 2502.06  129.24
   2   5   2 2222.80  112.15
  -2  -5  -2 2471.68  121.78
   2   5   2 2389.70  120.72
  -2  -5  -2 2397.21  122.02
   2  -5   2 2278.24  114.54
  -2   5  -2 2173.14  114.00
   4  -1   0  772.08   41.95
  -4  -1   0  651.20   39.65
  -4   1   0  768.19   51.91
  -4   1   0  776.15   41.92
   4   1   0  798.18   43.91
   4  -1   0  719.42   43.36
  -4  -1   0  765.24   46.12
   4   1   0  763.63   42.83
   4  -1   0  748.93   41.75
  -4  -1   0  804.61   44.48
  -4   1   0  767.27   42.99
  -1   5   4    4.55    3.00
  -1   5   4    4.33    2.83
  -1   5   4    7.46    2.21
   1   5  -4    4.93    2.45
   1   5  -4    3.57    3.01
   1  -5  -4    4.20    5.99
   1  -5  -4    4.58    2.25
  -1  -5   4    5.36    2.18
  -1  -5   4    5.93    5.45
  -1  -5   4    5.15    2.71
   0  -3   5  284.30   24.51
   0   3   5  268.76   18.44
   0   3   5  306.33   20.69
   0   3   5  328.02   19.05
   0   3  -5  292.14   18.12
   0   3   5  294.42   24.46
   0  -3  -5  329.61   27.52
   0   3  -5  311.94   25.19
   0  -3  -5  232.01   18.94
   0   3  -5  307.54   21.95
   0  -3   5  313.37   18.50
   0  -3   5  298.42   18.27
   3   1  -5  555.14   31.73
  -3  -1   5  560.09   31.79
  -3   1   5  553.96   31.58
  -3  -1   5  513.24   34.36
   3  -1  -5  587.45   35.76
  -3   1   5  547.38   35.03
  -3   1   5  548.90   33.68
   3   1  -5  543.69   31.44
  -3   1   5  563.70   32.66
  -3  -1   5  491.15   27.98
  -3  -1   5  582.35   34.30
  -3   1   5  463.31   26.78
   1   0   5    0.06    6.83
  -1   0  -5   -2.13    2.00
   1   0   5    0.38    2.61
  -1  -4  -4  146.86   19.16
   1   4   4  106.04   11.70
   1  -4   4  115.44    8.44
  -1  -4  -4  101.16   10.66
  -1   4  -4  111.66    9.63
   1  -4   4   99.43    8.79
   1   4   4  103.88    8.85
  -1   4  -4  116.28    8.57
  -1  -4  -4   97.20    9.26
  -1   4  -4  123.28   15.07
  -3   3  -2    4.45    8.22
   3   3   2   -0.18    2.65
   3  -3   2    2.13    2.74
   3   3   2    5.22    2.21
  -3   3  -2    4.19    2.51
   3   3   2    4.44    4.09
  -3  -3  -2    2.42    2.57
   3  -3   2    4.14    6.24
   3  -3   2    1.85    2.62
  -3  -3  -2    4.19    3.77
  -3   3  -2    0.35    2.08
   0   7   0   -0.36    2.41
   0  -7   0    2.87    3.11
   0  -7   0    2.28    2.96
   0   7   0    0.37    2.90
   0   7   0    0.21    2.05
  -1  -1  -5   72.08    5.99
   1   1   5   87.08   16.02
   1  -1   5   63.93    6.09
  -1   1  -5   73.74    6.68
  -1   1  -5   72.56    7.53
   1  -1   5   68.25   13.31
   1  -1   5   63.33    6.39
  -1  -1  -5   59.92   10.71
   2  -6  -2    3.39    2.92
   2   6  -2    5.01    2.96
   2  -6  -2    8.65    2.61
  -2   6   2    5.77    2.46
   2   6  -2    5.00    2.55
   2  -6  -2    7.78    3.17
  -2  -6   2    7.12    2.86
  -2  -6   2    6.67    3.53
   2  -6  -2    4.72    6.63
  -2  -6   2    5.44    3.13
  -2   6   2    4.72    2.70
   2   6  -2    6.70    3.27
   2  -4   3  344.02   28.66
   2   4   3  313.26   21.51
  -2  -4  -3  377.19   23.50
  -2  -4  -3  408.49   30.32
   2  -4   3  335.19   20.09
  -2   4  -3  334.14   21.29
   2   4   3  362.78   21.65
  -2  -4  -3  302.71   21.72
   2   4   3  326.68   24.89
  -2   4  -3  364.28   28.60
   2  -4   3  372.15   21.53
  -2   4  -3  365.09   21.13
   3   5  -1  768.48   43.64
  -3  -5   1  719.66   38.66
   3   5  -1  736.33   39.69
   3   5  -1  783.66   42.39
  -3   5   1  701.07   38.27
  -3   5   1  780.65   51.06
   3  -5  -1  721.21   48.54
   3  -5  -1  750.76   40.68
  -3   5   1  735.29   39.79
   3  -5  -1  732.82   39.22
  -1   6   3  357.85   20.80
   1  -6  -3  377.34   22.51
   1  -6  -3  320.20   32.46
   1   6  -3  361.70   21.96
  -1  -6   3  361.45   21.68
  -1   6   3  334.74   20.53
   1   6  -3  348.84   23.00
  -1  -6   3  346.04   20.84
  -1  -6   3  341.06   20.05
  -1   6   3  368.88   21.68
   0  -5   4 3423.54  203.10
   0  -5  -4 3278.74  161.47
   0   5   4 3330.29  201.92
   0  -5  -4 3448.75  207.96
   0   5  -4 3306.93  163.84
   0   5   4 3194.09  158.03
   0  -5   4 3251.93  161.76
   0   5  -4 3502.11  207.96
   0   5   4 3450.25  205.09
   0  -5  -4 2996.69  163.35
   0  -6  -3   68.26   10.37
   0  -6   3   70.48    5.86
   0   6   3   62.93    6.97
   0  -6   3   78.98   10.38
   0   6   3   65.14    6.23
   0  -6   3   68.69    6.37
   0   6   3   71.62    6.58
   0   6  -3   66.98    6.29
   0   6  -3   72.35    6.62
   0  -6  -3   61.67    6.83
   0  -6  -3   63.71    6.91
   0  -6   3   76.68    8.03
   4  -2  -3 1392.06   75.43
  -4  -2   3 1064.62   65.59
  -4   2   3 1302.05   66.69
   4   2  -3  907.64   52.85
  -4  -2   3 1448.41   75.13
  -4   2   3 1344.63   76.12
  -4  -2   3 1397.59   72.61
   4  -2  -3 1363.44   71.65
   4   2  -3 1207.47   66.21
  -4   2   3 1382.28   71.16
  -4  -2   3 1364.54   70.59
  -3   5   2  844.13   52.93
  -3   5   2  772.46   41.28
   3  -5  -2  690.99   42.44
  -3   5   2  810.83   54.42
   3  -5  -2  821.30   44.12
  -3  -5   2  813.86   44.62
  -3  -5   2  857.78   45.11
   3   5  -2  846.67   54.32
   3   5  -2  763.39   49.62
  -3  -5   2  795.88   42.64
   3   5  -2  779.60   49.22
   2   2   4 7815.80  465.81
  -2   2  -4 8586.72  506.91
  -2  -2  -4 8893.01  306.80
  -2   2  -4 9288.39  331.16
  -2   2  -4 8845.14  305.40
   2   2   4 7785.39  471.81
   2  -2   4 9232.92  319.70
   2   2   4 8688.47  510.67
   2  -2   4 8610.66  506.95
  -2  -2  -4 8778.67  304.52
  -2  -2  -4 9924.06  360.20
   2  -2   4 8480.14  514.01
   0  -7   1  631.12   41.45
   0  -7  -1  607.20   46.16
   0  -7   1  597.14   37.44
   0   7   1  595.83   38.26
   0  -7  -1  616.44   40.38
   0   7  -1  654.69   41.30
   0   7   1  553.28   35.62
   0   7  -1  577.60   36.81
   0   7   1  619.19   38.81
   0  -7   1  625.18   39.83
   0  -7  -1  543.69   35.47
   0   7  -1  558.66   37.99
  -4  -2   0  792.56   50.34
  -4   2   0  795.83   57.76
  -4  -2   0  696.48   49.02
   4   2   0  721.32   47.34
   4  -2   0  723.92   47.50
   4  -2   0  785.35   57.58
  -4   2   0  739.92   46.35
   4   2   0  636.61   42.85
   4  -2   0  786.20   49.51
  -4  -2   0  767.95   53.25
  -4   2   0  784.44   50.31
   3   2  -5  971.12   62.01
  -3   2   5 1002.14   63.91
  -3  -2   5  998.74   62.11
   3   2  -5  848.57   55.60
  -3   2   5  891.63   55.97
  -3   2   5  920.20   62.41
  -3   2   5  970.31   59.83
  -3  -2   5  950.53   58.92
  -3  -2   5  917.08   59.03
  -3   2   5  898.19   56.31
  -3  -2   5  908.73   58.06
   3  -2  -5  980.63   64.26
   3  -5   0  273.92   18.97
  -3   5   0  273.73   28.70
   3  -5   0  285.65   19.49
  -3   5   0  254.19   18.01
  -3   5   0  275.23   19.49
   3  -5   0  249.30   25.09
  -3  -5   0  288.97   20.81
   3   5   0  260.27   20.07
  -3  -5   0  280.21   19.22
   3   5   0  282.02   19.71
   3   5   0  283.15   22.94
  -3   0  -3    1.24    2.53
  -3   0  -3    0.05    2.36
   3   0   3   -0.31    5.31
  -3   0  -3  -10.47    7.50
   3   0   3    0.32    3.22
   3   0   3    1.07    2.41
   2  -6   1  980.10   60.01
  -2   6  -1 1016.50   68.50
  -2  -6  -1 1001.81   64.50
  -2   6  -1  963.18   59.69
   2   6   1  973.38   60.34
   2  -6   1  897.70   63.90
   2   6   1  977.41   62.70
  -2  -6  -1  953.16   60.18
  -2  -6  -1 1010.22   63.25
   2   6   1  986.32   61.74
   2  -6   1  900.62   56.57
  -1   0   6 4984.85  296.90
   1   0  -6 5629.67  331.94
  -1   0   6 5809.70  344.57
  -1   0   6 5939.15  358.10
   1   0  -6 6319.45  380.44
  -1   0   6 5548.62  328.24
   1  -4  -5 1480.25   99.37
  -1   4   5 1972.47  119.12
   1   4  -5 2139.68  128.76
   1  -4  -5 1692.57  103.02
  -1  -4   5 2198.96  132.90
  -1  -4   5 2062.76  129.48
  -1  -4   5 2031.41  123.05
  -1   4   5 1928.52  123.63
  -1  -4   5 2012.00  120.80
   1   4  -5 2077.87  126.46
  -1   4   5 2042.51  123.44
   2  -5  -4  160.64   14.40
   2  -5  -4  161.57   13.06
  -2   5   4  156.38   11.63
  -2  -5   4  155.41   11.97
  -2  -5   4  154.50   12.10
   2   5  -4  157.88   14.18
   2   5  -4  158.65   12.83
  -2  -5   4  154.15   13.53
   2   5  -4  154.37   12.42
  -2   5   4  142.14   13.20
   1   7   0 2284.36  137.57
   1  -7   0 2273.58  137.37
  -1  -7   0 2546.44  154.36
   1   7   0 2196.65  131.78
   1  -7   0 2335.27  146.86
   1  -7   0 2258.18  135.45
  -1  -7   0 2435.53  145.66
  -1   7   0 2512.38  150.19
   1   7   0 2501.10  150.09
   1  -7   0 2487.18  148.05
  -1   7   0 2724.07  163.01
  -1   2  -5    3.98    2.76
  -1   2  -5   -0.63    1.79
  -1   2  -5    0.14    7.15
   1  -2   5    0.52    3.06
   1   2   5    0.40    7.03
   1  -2   5   -5.51    7.59
  -1  -2  -5    1.19    9.83
   1  -2   5    1.58    2.16
  -1  -7   1  613.59   39.40
   1   7  -1  599.57   38.46
   1   7  -1  607.77   40.11
  -1   7   1  546.32   35.12
  -1  -7   1  636.98   41.39
  -1   7   1  568.05   36.36
   1   7  -1  620.67   39.99
  -1  -7   1  572.69   36.24
   1  -7  -1  538.28   35.39
  -4   0   4  196.89   16.15
   4   0  -4  237.61   18.03
  -4   0   4  212.55   17.20
  -4   0   4  248.43   18.19
  -4   0   4  214.12   17.43
  -4   0   4  227.37   17.20
  -4   3   2   91.89    8.25
  -4   3   2   83.64    7.50
  -4  -3   2   88.66   11.28
  -4  -3   2  102.84    9.27
   4  -3  -2   80.85    8.37
   4  -3  -2   79.55    8.04
   4  -3  -2   90.46   10.17
  -4  -3   2   97.90   10.12
   4   3  -2   77.28    8.87
  -4   3   2   92.72   13.38
  -4  -3   2   96.04    9.78
   3  -1   3  421.44   31.36
  -3  -1  -3  460.22   30.62
  -3   1  -3  472.69   31.32
  -3  -1  -3  384.67   27.71
   3  -1   3  444.24   29.78
   3   1   3  482.47   32.00
   3   1   3  365.25   26.98
  -3  -1  -3  520.07   42.20
   3   1   3  375.76   29.32
  -3   1  -3  454.52   30.53
  -3   1  -3  515.77   40.16
   4  -3  -1  445.98   32.19
   4  -3  -1  477.67   35.02
  -4  -3   1  450.80   31.99
  -4   3   1  474.18   39.10
  -4   3   1  444.16   29.11
  -4   3   1  420.05   27.70
   4   3  -1  438.98   29.54
   4  -3  -1  464.53   31.39
  -4  -3   1  368.30   27.77
   4   3  -1  423.40   28.95
  -3  -4   4   29.67    4.46
  -3  -4   4   27.06    3.86
  -3   4   4   31.09   10.31
  -3   4   4   30.68    4.05
  -3  -4   4   29.48    5.47
  -3   4   4   32.09   10.39
   3  -4  -4   34.42    5.39
   3  -4  -4   30.22    6.22
  -3   4   4   33.34    4.22
   3   4  -4   34.22    6.32
   3   4  -4   26.05    4.65
  -1   1   6    7.98    8.84
  -1  -1   6    9.57    3.67
  -1   1   6   10.99    2.50
  -1   1   6    7.66    2.31
  -1  -1   6    9.54    2.49
  -1   1   6    8.90    4.01
  -1  -1   6   11.13    3.48
  -1   1   6    8.82    2.97
   1   1  -6   10.66    2.80
   1  -1  -6   14.94    9.59
   1   1  -6   10.77    6.84
  -1  -1   6   12.09    8.18
  -2   0   6 2053.72  125.05
  -2   0   6 2235.83  137.04
  -2   0   6 2035.36  131.53
  -2   0   6 2160.88  130.09
   2   0  -6 2573.60  154.13
  -2   0   6 2054.25  124.90
  -4   1   4  322.53   22.22
  -4   1   4  369.68   27.32
  -4  -1   4  340.51   24.77
  -4  -1   4  351.11   25.23
   4  -1  -4  358.92   25.09
  -4   1   4  354.79   25.38
  -4  -1   4  311.21   25.11
   4   1  -4  343.24   23.41
  -4  -1   4  328.46   23.94
   4  -1  -4  345.57   26.83
  -4   1   4  258.54   20.88
  -4  -1   4  355.61   24.56
  -4   0  -1    0.05    6.44
   4   0   1    0.18    2.68
   4   0   1    1.31    3.01
  -4   0  -1    1.55    2.05
  -4   0  -1   10.52    3.82
  -2   1   6  145.69   15.11
  -2  -1   6  140.67   11.96
  -2   1   6  124.16   12.58
   2   1  -6  158.40   12.92
  -2   1   6  134.53   12.30
  -2   1   6  134.73   10.97
  -2   1   6  143.39   12.48
  -2  -1   6  149.10   13.18
  -2  -1   6  138.79   12.58
  -2   1   6  132.07   11.44
  -2  -1   6  142.31   14.14
  -2  -1   6  124.24   16.18
   4  -1   1  942.58   60.24
  -4  -1  -1 1184.77   79.13
  -4   1  -1 1163.08   79.80
  -4  -1  -1 1114.33   69.72
  -4   1  -1 1083.19   67.82
   4  -1   1  997.82   64.16
   4   1   1 1128.31   70.14
   4   1   1 1014.09   65.43
   4  -1   1  982.53   69.48
  -4   1  -1 1097.11   67.41
  -4  -1  -1  999.46   64.69
   3   5  -3  112.53   10.82
  -3  -5   3  110.83    9.78
  -3  -5   3  128.79   11.14
   3   5  -3  123.26   10.93
   3   5  -3  112.15   10.01
  -3  -5   3  117.26    9.99
   3  -5  -3  113.96    9.86
  -3   5   3  123.46   10.19
   3  -5  -3  117.59   10.59
  -3   5   3  119.30   10.51
   2  -6  -3    0.90    2.71
  -2   6   3   -1.47    2.29
   2   6  -3    0.05    2.96
  -2  -6   3   -1.47    2.62
   2   6  -3    0.61    2.43
  -2   6   3    0.57    2.44
  -2  -6   3    1.11    2.39
   2  -6  -3    0.73    2.16
  -2   4   5   49.41    6.20
  -2   4   5   49.94    6.18
   2  -4  -5   54.76    7.44
  -2   4   5   53.29    9.46
   2  -4  -5   44.37    6.13
  -2   4   5   55.96    5.64
   2   4  -5   62.77    6.64
   2   4  -5   57.05    6.91
  -2  -4   5   62.05    7.45
  -2  -4   5   61.50    5.97
  -2  -4   5   54.44    6.12
  -2  -4   5   53.50    9.79
   1  -7   1   10.73    3.02
  -1  -7  -1   13.88    4.41
  -1  -7  -1   12.84    2.58
  -1   7  -1    9.94    2.90
  -1   7  -1   15.07    3.64
   1   7   1   14.11    3.90
   1  -7   1   14.39    3.41
   1   7   1    9.55    2.95
   1  -7   1   12.03    6.89
  -1  -7  -1    9.87    3.22
   1  -7   1   10.04    2.96
   0   4   5  468.56   30.53
   0  -4  -5  495.75   41.53
   0   4   5  461.14   34.85
   0   4   5  462.39   31.27
   0   4   5  515.78   33.40
   0   4  -5  565.57   42.31
   0  -4   5  454.50   37.61
   0   4  -5  476.01   32.13
   0  -4  -5  402.03   28.86
   0   4  -5  442.33   30.90
   0  -4   5  488.93   31.49
   0  -4   5  517.32   32.83
   0  -7  -2 3712.34  220.58
   0  -7   2 3566.78  211.35
   0  -7   2 3576.94  219.51
   0  -7  -2 3517.29  214.21
   0   7   2 3450.24  206.13
   0  -7   2 3932.84  233.56
   0   7  -2 3488.31  207.49
   0  -7  -2 3396.10  203.32
   0  -7   2 3934.04  232.77
   0   7   2 3650.64  216.83
   0   7   2 3521.82  208.81
  -4  -3   3   15.37    4.51
   4  -3  -3   17.80    3.89
   4  -3  -3   19.53    3.82
  -4  -3   3   13.65    4.59
  -4   3   3   17.93    3.36
  -4   3   3   18.66    3.53
  -4  -3   3   14.91    2.98
  -4   3   3   15.54    5.66
   4   3  -3   15.88    4.81
  -4  -3   3   16.06    3.61
  -3   2  -3  156.39   11.83
  -3   2  -3  152.23   12.64
   3  -2   3  141.27   11.31
   3   2   3  141.80   13.22
  -3  -2  -3  139.95   12.70
  -3  -2  -3  141.57   12.35
  -3   2  -3  152.22   19.00
   3   2   3  143.14   15.05
   3   2   3  146.30   13.44
   3  -2   3  145.37   12.34
   2  -3   4 2790.01  166.93
   2   3   4 2661.70  163.83
  -2   3  -4 3077.21  191.06
  -2   3  -4 2891.58  171.44
   2   3   4 2755.73  165.78
  -2   3  -4 2940.85  175.76
  -2  -3  -4 3104.96  194.17
  -2  -3  -4 3043.11  181.32
  -2  -3  -4 2713.98  163.57
   2   3   4 2690.47  161.06
   2  -3   4 2838.79  169.21
  -1   7   2  177.28   13.14
  -1  -7   2  204.09   16.60
  -1   7   2  161.68   13.01
   1   7  -2  198.79   14.47
   1  -7  -2  177.85   13.97
  -1  -7   2  193.38   14.57
  -1   7   2  177.30   13.55
   1  -7  -2  176.89   15.58
   1   7  -2  187.77   14.98
  -1  -7   2  186.98   13.46
   1   7  -2  194.77   14.26
  -1   2   6    6.25    3.35
   1   2  -6    8.94    3.23
  -1   2   6    5.75    2.32
   1   2  -6    5.85    2.43
  -1  -2   6    4.88    3.54
  -1  -2   6    7.84    2.21
  -1  -2   6    8.28    7.26
  -1   2   6    7.84    2.38
   1  -2  -6    5.96    7.01
  -1   2   6    8.28    7.40
  -1   2   6    3.59    4.07
  -1  -2   6    9.21    2.98
   4  -3   0 3385.83  204.64
   4  -3   0 3536.21  218.57
  -4  -3   0 3787.35  228.96
   4   3   0 3522.24  209.58
  -4  -3   0 3471.11  209.85
  -4   3   0 3153.48  188.40
  -4  -3   0 3470.84  207.75
   4  -3   0 3582.27  213.69
  -4   3   0 2997.43  179.68
   4   3   0 3412.86  203.79
   4   3   0 3307.76  200.54
  -4   3   0 3704.91  228.46
  -3  -4  -2  734.81   46.67
   3  -4   2  768.93   49.33
   3   4   2  858.81   53.28
   3   4   2  737.00   47.99
  -3   4  -2  720.85   46.87
  -3   4  -2  681.52   55.70
  -3  -4  -2  664.97   46.45
   3  -4   2  729.99   59.66
  -3   4  -2  779.17   48.08
  -3  -4  -2  740.35   48.63
   3  -4   2  762.22   48.13
   3   4   2  751.31   49.33
  -3   3   5   37.18    5.44
   3   3  -5   36.38    5.06
  -3   3   5   29.85    9.73
  -3   3   5   41.01    5.26
   3  -3  -5   38.07    5.70
  -3  -3   5   31.60    5.22
   3   3  -5   29.49    6.50
   3   3  -5   36.52    5.14
  -3  -3   5   35.29    4.73
  -3   3   5   41.63    5.07
  -3  -3   5   41.05    5.55
   0   0   6   52.41   11.93
   0   0   6   59.32    6.54
   0   0  -6   61.44   13.85
   0   0  -6   76.41    6.98
   4  -2  -4 1216.46   74.71
  -4   2   4 1277.26   80.23
   4   2  -4  923.92   60.58
  -4   2   4 1274.33   78.43
  -4   2   4 1247.73   76.69
   4  -2  -4 1323.77   82.98
   4   2  -4 1279.09   80.27
  -4  -2   4 1307.60   82.34
  -4   2   4 1224.66   74.87
  -4  -2   4 1396.30   86.79
  -4  -2   4 1264.75   78.92
  -4  -2   4 1146.64   73.06
  -3  -5  -1  573.44   37.30
   3   5   1  532.79   37.71
   3  -5   1  528.50   41.80
  -3   5  -1  527.50   34.70
   3  -5   1  577.24   36.84
  -3   5  -1  549.86   43.57
   3  -5   1  573.18   37.09
  -3   5  -1  573.56   36.21
   3   5   1  557.57   36.22
   3   5   1  552.18   39.73
  -3  -5  -1  581.17   39.40
  -3  -5  -1  595.71   41.07
  -1  -6  -3  799.73   52.38
   1  -6   3  781.09   48.25
  -1   6  -3  770.37   49.38
   1   6   3  767.64   51.39
  -1  -6  -3  787.97   49.70
  -1   6  -3  710.32   45.01
   1   6   3  792.42   50.22
  -1  -6  -3  860.27   58.69
   1  -6   3  813.52   51.93
   1  -6   3  820.75   50.63
   1  -6   3  771.18   56.20
  -1   3  -5  621.03   45.98
   1  -3   5  539.79   34.80
  -1   3  -5  548.78   36.09
   1  -3   5  522.94   43.96
  -1  -3  -5  439.40   32.09
  -1  -3  -5  644.43   50.06
   1  -3   5  538.36   34.82
   1   3   5  525.71   41.55
  -1   3  -5  595.20   38.53
   0  -1   6  320.58   15.60
   0   1   6  308.91   29.60
   0  -1   6  336.17   23.09
   0   1  -6  336.43   22.69
   0   1   6  338.27   24.09
   0  -1  -6  392.02   33.34
   0   1  -6  374.94   32.43
   0   1  -6  301.03   19.36
   0  -1   6  306.00   29.15
  -2   2   6  281.26   22.33
  -2  -2   6  274.36   21.14
  -2   2   6  298.85   23.76
   2   2  -6  279.51   21.19
  -2   2   6  281.91   19.97
  -2  -2   6  287.09   26.07
  -2   2   6  268.38   18.51
  -2  -2   6  279.67   19.43
  -2  -2   6  275.18   21.15
   2  -2  -6  271.14   23.52
  -2   2   6  290.42   26.66
   2   2  -6  276.20   21.41
  -4  -2  -1   19.74    8.12
   4  -2   1   13.12    3.93
   4   2   1   17.92    3.64
  -4   2  -1   14.50    3.16
   4  -2   1   11.07    5.26
  -4  -2  -1   15.13    4.40
  -4   2  -1   11.75    3.06
  -4  -2  -1   10.91    3.89
   4  -2   1   15.08    2.90
   4   2   1   10.21    4.41
   4   2   1   15.91    3.42
  -4   2  -1    7.55    7.79
  -1   5  -4  660.86   28.16
   1  -5   4  543.49   36.19
   1   5   4  582.84   24.87
  -1  -5  -4  551.56   23.79
  -1   5  -4  643.42   27.22
   1   5   4  613.86   29.99
   1  -5   4  609.10   26.48
  -1   5  -4  694.71   36.06
   1  -5   4  627.05   26.39
  -1  -5  -4  701.90   41.85
  -1  -5  -4  606.91   30.87
  -2   5  -3   46.44    9.40
   2   5   3   28.26    6.24
   2  -5   3   35.83    4.20
  -2   5  -3   39.73    4.39
  -2  -5  -3   40.01    6.36
   2   5   3   40.21    4.89
   2   5   3   32.50    5.11
  -2  -5  -3   39.59    4.43
   2  -5   3   32.74   10.24
  -2   5  -3   40.33    4.30
   2  -5   3   34.13    5.58
  -2  -5  -3   39.11    9.20
   2  -6   2    6.00    2.61
  -2   6  -2   10.46    2.64
  -2   6  -2    7.23    2.84
  -2   6  -2   13.62    6.81
  -2  -6  -2    5.05    2.35
   2  -6   2    7.63    7.61
   2   6   2    4.72    4.21
  -2  -6  -2    6.70    5.79
   2   6   2    4.63    3.33
   2   6   2    6.56    3.29
  -2  -6  -2    5.74    3.91
   2  -6   2    6.01    2.71
  -1   6   4 1154.00   45.53
  -1  -6   4 1186.85   44.10
   1   6  -4 1170.24   47.21
   1  -6  -4 1177.00   45.98
  -1   6   4 1172.62   43.75
   1   6  -4 1179.00   46.64
   1  -6  -4  958.36   64.08
  -1   6   4 1144.00   45.95
  -1  -6   4 1126.32   43.21
   4   4  -2   -1.50    4.14
  -4   4   2    0.55    6.17
  -4   4   2    4.24    2.20
  -4  -4   2    4.25    3.80
   4  -4  -2    3.96    3.52
   4   4  -2    3.52    3.05
  -4   4   2    3.48    2.71
  -4  -4   2    2.55    2.33
  -4  -4   2    2.67    2.87
   4  -4  -2    3.95    3.41
   4  -4  -2    2.72    2.44
   4   4  -2    1.47    1.57
  -4   4   1  650.67   28.23
   4  -4  -1  625.89   30.52
  -4  -4   1  624.14   29.90
  -4  -4   1  643.35   31.94
   4   4  -1  582.27   26.76
   4  -4  -1  661.52   36.71
   4  -4  -1  637.61   29.39
  -4   4   1  647.82   26.43
   4   4  -1  603.38   25.71
  -4   4   1  619.30   36.82
  -4  -4   1  603.73   29.51
   2   7  -1    1.04    3.47
  -2  -7   1    2.46    2.63
   2  -7  -1    1.66    6.32
  -2   7   1    1.93    2.51
  -2   7   1    2.00    2.44
   2   7  -1    3.21    2.30
   2   7  -1    0.35    3.63
   2  -7  -1    2.06    3.11
   2  -7  -1    2.21    2.24
  -2  -7   1    2.35    3.09
   0   2  -6  831.52   37.23
   0  -2   6  824.58   32.14
   0  -2  -6  904.66   50.68
   0  -2   6  805.68   43.27
   0   2   6  726.26   49.30
   0   2   6  763.97   33.82
   0  -2   6  818.90   33.08
   0   2  -6  771.10   32.28
   0   2   6  804.18   33.52
   3  -6  -1    4.79    2.76
   3   6  -1    1.23    3.96
  -3  -6   1    0.72    3.62
  -3  -6   1    2.50    3.19
   3   6  -1    0.64    3.79
  -3   6   1    2.85    2.28
   3  -6  -1    3.16    3.00
  -3   6   1    4.23    2.05
  -3   6   1    2.88    5.93
   3  -6  -1    2.94    5.50
   3   6  -1   -0.01    2.39
   3   3   3   13.14    3.13
   3   3   3   14.24    3.90
   3   3   3   14.84    4.64
   3  -3   3   12.67    7.33
  -3   3  -3   10.83    2.87
   3  -3   3   12.65    3.79
  -3  -3  -3   12.26    3.30
   3  -3   3   13.90    3.68
  -3   3  -3   13.46    3.67
  -3   3  -3   12.57    8.99
  -3  -3  -3   19.93    5.21
  -3   0   6   69.15    9.50
  -3   0   6   68.21    6.80
  -3   0   6   64.30    6.30
  -3   0   6   68.85    7.31
  -3   0   6   64.10    7.93
  -3   0   6   58.98    7.44
   1  -7   2  503.97   21.10
  -1  -7  -2  460.15   25.91
   1   7   2  496.99   21.48
   1  -7   2  466.41   30.69
  -1  -7  -2  473.97   24.23
   1   7   2  489.49   23.59
   1  -7   2  494.08   23.74
  -1  -7  -2  501.50   23.33
  -1   7  -2  479.98   20.89
   1  -7   2  479.61   23.18
   2  -7   0 1896.94   69.45
   2  -7   0 1824.76   68.65
  -2   7   0 1916.62   70.18
  -2   7   0 1886.68   68.40
   2   7   0 1903.46   70.36
   2   7   0 1950.66   73.28
  -2  -7   0 1690.23   66.71
  -2  -7   0 1790.77   69.37
   2   7   0 1943.51   73.67
  -2  -7   0 1969.26   71.67
   2  -7   0 1932.14   72.27
   2  -7   0 1798.53   79.24
  -1  -3   6   31.17    4.36
  -1  -3   6   34.57    4.17
  -1   3   6   32.35    3.50
   1  -3  -6   25.79    5.83
  -1   3   6   28.97    3.92
   1   3  -6   38.05    5.47
   1   3  -6   36.69    4.92
   1  -3  -6   35.73   10.16
  -1  -3   6   33.00    8.35
  -1   3   6   31.40    5.20
  -1   3   6   34.10    9.37
  -1  -3   6   36.55    4.22
  -1  -5   5   11.62    2.93
  -1  -5   5   11.28    7.66
  -1  -5   5   10.97    2.60
   1   5  -5   12.96    3.45
  -1   5   5    8.19    2.51
  -1  -5   5   10.17    3.55
   1   5  -5   15.00    3.77
   1  -5  -5   10.58    6.87
  -1   5   5    7.25    3.96
  -1   5   5   10.54    3.48
   1  -5  -5    6.93    2.78
   0  -6  -4   70.42   11.40
   0   6   4   73.02    6.30
   0  -6  -4   70.18    7.42
   0  -6  -4   74.02    6.23
   0  -6   4   79.59    6.42
   0  -6   4   73.30   10.68
   0   6  -4   70.18    6.24
   0  -6   4   77.27    7.05
   0  -6   4   76.75    6.34
   0   6   4   69.77    5.67
   0   6   4   67.47    7.94
  -3  -6   2   74.01    6.16
  -3   6   2   70.87    8.40
   3   6  -2   76.49    6.17
   3  -6  -2   74.14    7.71
  -3   6   2   69.72    5.25
  -3  -6   2   75.94    5.88
   3   6  -2   68.38    7.44
   3  -6  -2   61.92   10.55
   3   6  -2   68.02    7.32
  -4  -3   4   -2.33    2.64
  -4   3   4    0.74    2.24
  -4  -3   4   -0.06    1.79
   4   3  -4    2.11    2.33
   4  -3  -4    0.38    2.25
  -4  -3   4   -0.24    4.38
  -4   3   4   -1.27    2.85
  -4  -3   4    1.31    4.21
  -4   3   4    0.22    3.95
   4  -3  -4    1.75    3.32
   4  -3  -4    0.21    2.95
   4   3  -4   -0.13    3.01
  -4   0   5    0.46    2.04
   4   0  -5   -0.73    2.29
  -4   0   5   -1.03    3.74
  -4   0   5    1.22    3.05
  -4   0   5    1.42    3.52
  -3   1   6   20.77    5.60
  -3   1   6   18.65    3.67
  -3   1   6   19.68    4.00
  -3  -1   6   18.18    3.86
  -3  -1   6   25.62    4.98
  -3   1   6   17.67    4.13
  -3  -1   6   17.44    4.27
   3   1  -6   21.63    4.47
  -3   1   6   19.64    4.34
  -3  -1   6   13.36    6.01
  -3   1   6   18.63    6.60
  -3  -1   6   24.40    4.75
  -3  -5   4   12.87    3.02
  -3  -5   4   11.18    2.96
   3   5  -4   14.71    3.15
   3   5  -4   11.86    3.28
  -3   5   4    7.00    2.59
  -3   5   4   12.86    2.73
  -3  -5   4   13.79    4.43
   3  -5  -4    9.68    4.21
   3   5  -4   15.09    4.73
   3  -5  -4   10.53    3.52
  -2  -7   2 1270.45   48.14
  -2   7   2 1258.06   47.43
  -2   7   2 1249.96   47.14
   2   7  -2 1309.91   51.94
  -2  -7   2 1399.13   57.81
   2   7  -2 1266.30   48.75
  -2  -7   2 1361.88   52.20
   2  -7  -2 1215.80   47.35
   2  -7  -2 1267.85   49.13
   2   7  -2 1353.67   53.05
  -2   3   6   10.66    2.39
  -2  -3   6   24.29    6.89
  -2   3   6   14.03    6.78
  -2   3   6   10.92    3.44
  -2  -3   6   13.48    2.71
  -2  -3   6   12.27    3.51
  -2   3   6   15.16    3.34
   2   3  -6   14.59    3.36
   2  -3  -6   14.20    3.98
   2   3  -6    8.93    5.67
  -2  -3   6   16.05    4.35
  -2   3   6   12.27    3.07
  -4  -4   3  790.89   33.24
   4  -4  -3  711.55   32.51
  -4  -4   3  754.53   31.56
   4   4  -3  756.95   32.90
   4   4  -3  700.57   40.25
  -4  -4   3  756.18   31.54
  -4   4   3  800.90   31.67
  -4   4   3  728.56   48.33
   4  -4  -3  803.91   36.10
  -4   4   3  746.26   30.03
   1  -7  -3   54.55    5.68
  -1   7   3   52.48    5.00
  -1  -7   3   55.68    5.95
  -1  -7   3   54.57    4.63
  -1   7   3   50.20    5.14
  -1   7   3   45.10    5.04
   1  -7  -3   54.90   10.21
   1   7  -3   58.19    6.15
  -1  -7   3   64.00    5.52
   1   7  -3   55.24    5.97
  -4   3  -1    1.36    2.69
   4   3   1    0.74    2.21
   4  -3   1    1.12    2.74
   4   3   1   -0.57    3.74
   4   3   1    0.14    2.17
  -4  -3  -1   -2.41    6.95
  -4  -3  -1    2.11    3.74
   4  -3   1    2.74    5.14
  -4   3  -1    1.04    7.88
  -4   3  -1    1.67    2.95
   4  -3   1    1.18    3.89
  -3   6   0 1092.38   42.65
  -3   6   0 1186.39   45.59
   3  -6   0 1186.79   45.50
  -3  -6   0 1224.02   45.91
  -3  -6   0 1135.96   48.15
   3   6   0 1134.35   46.36
  -3  -6   0 1124.52   46.12
   3  -6   0 1084.95   56.30
   3   6   0 1201.62   49.88
   3  -6   0 1215.67   47.29
   3   6   0 1205.28   47.74
  -3   6   0 1185.73   53.34
  -4  -1   5  484.14   24.42
  -4   1   5  502.32   22.92
   4  -1  -5  542.68   27.26
   4   1  -5  493.64   28.17
  -4  -1   5  537.65   25.97
  -4  -1   5  556.36   26.98
  -4   1   5  470.59   23.57
   4  -1  -5  545.77   28.30
  -4  -1   5  585.32   26.54
  -4   1   5  459.19   24.12
  -4  -1   5  514.89   25.37
  -4   1   5  535.78   25.17
  -2  -4  -4  307.35   17.60
   2   4   4  335.08   18.68
   2   4   4  314.62   17.12
   2  -4   4  337.31   17.40
   2   4   4  293.62   19.30
   2  -4   4  250.14   21.76
  -2   4  -4  324.30   22.68
  -2  -4  -4  317.61   15.95
  -2   4  -4  332.99   16.29
  -2  -4  -4  329.83   26.95
  -2   4  -4  311.85   16.40
   2  -4   4  294.48   15.20
   2  -6  -4 1888.17   71.57
   2  -6  -4 2152.73  125.37
  -2  -6   4 2073.41  116.79
   2   6  -4 1950.15   73.61
  -2   6   4 2082.59  117.89
   2   6  -4 1962.76   75.64
  -2  -6   4 2024.84  114.38
   2   6  -4 2035.68  116.32
  -2   6   4 2045.27  116.68
   4  -4   0    1.93    5.16
  -4  -4   0    5.75    4.52
  -4  -4   0   -0.67    3.10
  -4   4   0   -0.66    6.82
  -4   4   0   -0.59    2.05
  -4  -4   0    2.10    5.01
   4   4   0    0.04    2.44
  -4  -4   0    2.34    4.00
   4  -4   0   -2.29    2.52
   4   4   0   -0.16    3.78
   4  -4   0    1.22    3.07
   4   0   2  130.02   12.31
  -4   0  -2  162.83    9.17
  -4   0  -2  167.55   17.82
  -4   0  -2  156.22   10.09
   4   0   2  151.56   11.69
   2   0   5   -3.13    7.29
  -2   0  -5    2.35    2.11
   2   0   5   -0.48    2.16
   2   0   5    3.25    3.25
  -3   4   5  564.60   39.66
  -3  -4   5  639.06   28.34
  -3  -4   5  637.93   26.65
   3   4  -5  618.81   30.95
  -3   4   5  636.58   25.89
   3  -4  -5  636.80   30.31
   3   4  -5  616.86   29.31
  -3   4   5  573.15   30.54
  -3  -4   5  619.70   26.75
  -3   4   5  650.04   27.51
   3  -4  -5  626.67   36.36
   0   7   3  665.24   28.89
   0  -7  -3  650.38   27.62
   0   7   3  585.68   28.24
   0  -7  -3  629.09   28.87
   0  -7  -3  640.41   35.89
   0   7   3  650.56   26.50
   0  -7   3  709.57   33.44
   0  -7   3  663.72   26.74
   0  -7   3  661.41   39.66
   0   7  -3  660.41   27.14
   0   7  -3  556.10   25.72
   0  -7   3  687.95   27.86
  -2   5   5 1329.72   55.10
  -2  -5   5 1521.32   59.82
  -2  -5   5 1585.67   59.52
   2   5  -5 1530.26   63.25
  -2  -5   5 1461.91   63.65
   2   5  -5 1426.18   55.03
  -2   5   5 1510.15   57.44
  -2  -5   5 1469.06   56.73
   2  -5  -5 1562.43   59.26
  -2   5   5 1550.18   57.92
  -2   5   5 1492.47   60.99
   2  -5  -5 1494.55   61.84
  -4  -1  -2   48.51    8.23
   4   1   2   40.37    6.32
  -4   1  -2   47.66    4.88
  -4  -1  -2   53.58    5.49
   4  -1   2   44.84    6.20
  -4   1  -2   40.96   11.73
  -4   1  -2   61.62    6.06
   4   1   2   55.85    5.89
   4  -1   2   46.58    5.39
   4   1   2   49.07    7.41
  -4  -1  -2   48.48   10.30
   4  -1   2   37.41    7.37
   2  -1   5  279.76   26.60
  -2  -1  -5  357.26   27.61
  -2   1  -5  332.97   26.21
   2  -1   5  302.69   19.61
  -2  -1  -5  276.89   14.70
   2  -1   5  333.17   17.46
   2   1   5  329.93   16.92
  -2   1  -5  338.05   16.67
  -2  -1  -5  381.31   19.40
  -2  -1  -5  285.03   18.86
  -2   1  -5  347.81   16.17
   2   1   5  314.46   27.92
   0   8   0  144.92    8.55
   0   8   0  156.95   10.04
   0  -8   0  161.25    9.97
   0  -8   0  155.49   10.03
   0   8   0  172.02   10.02
   0  -5   5   52.07    4.66
   0   5  -5   52.10    5.95
   0  -5   5   58.94    4.94
   0  -5   5   40.76    9.55
   0   5   5   55.75    5.53
   0  -5  -5   48.55    7.41
   0   5   5   54.27    7.77
   0  -5  -5   43.70    5.68
   0  -5  -5   60.78   11.75
   0   5   5   60.57    5.29
   1  -4   5  350.29   16.93
   1  -4   5  358.07   18.12
   1  -4   5  344.14   26.09
  -1   4  -5  391.14   19.51
  -1   4  -5  393.16   24.71
  -1   4  -5  389.30   17.76
  -1  -4  -5  318.42   17.81
  -1  -4  -5  379.57   27.41
   1   4   5  327.72   23.21
   1   4   5  333.81   19.68
  -3   2   6  282.05   16.19
  -3   2   6  279.09   15.50
  -3  -2   6  291.24   15.66
  -3  -2   6  288.94   19.70
  -3  -2   6  261.74   15.53
  -3   2   6  274.73   14.34
  -3  -2   6  288.81   20.38
  -3   2   6  287.26   15.73
   3  -2  -6  295.53   19.07
   3   2  -6  268.08   15.30
  -3   2   6  287.67   22.12
  -3  -2   6  286.94   14.68
  -2  -7  -1   93.19   10.11
  -2  -7  -1   90.95    8.37
   2   7   1   88.92    8.64
  -2  -7  -1   99.42    7.04
   2  -7   1   96.31    8.28
   2  -7   1   92.99    7.59
  -2   7  -1   87.72    7.60
   2  -7   1  108.98   17.21
   2   7   1   98.13    9.92
   2   7   1  101.46    7.57
   2  -7   1   98.29    6.77
   3  -5   2   16.00    8.20
  -3  -5  -2   26.39    5.63
  -3  -5  -2   22.68    3.82
   3   5   2   18.10    3.66
   3   5   2   22.37    4.98
  -3   5  -2   21.19    3.53
  -3   5  -2   22.91    3.77
   3   5   2   23.19    5.87
  -3  -5  -2   25.17    7.08
   3  -5   2   21.00    4.06
  -3   5  -2   20.71    9.54
   3  -5   2   22.39    3.51
   0  -3   6  492.73   29.85
   0   3   6  502.60   30.72
   0   3  -6  441.83   27.65
   0   3  -6  477.32   31.08
   0  -3  -6  555.85   43.86
   0  -3   6  459.73   29.19
   0   3   6  504.97   33.64
   0   3   6  454.21   36.63
   0  -3   6  541.66   38.81
   0   3  -6  449.39   37.59
   3  -6  -3  298.23   20.19
   3  -6  -3  289.89   19.59
  -3   6   3  285.28   18.82
   3   6  -3  283.14   21.39
  -3  -6   3  290.46   19.11
  -3  -6   3  278.25   18.68
   3   6  -3  290.34   20.42
   3   6  -3  312.25   21.69
  -3   6   3  292.39   23.10
  -3  -6   3  280.34   19.64
  -4   2   5   48.40    6.35
  -4  -2   5   43.03    7.04
   4  -2  -5   41.04    5.68
  -4   2   5   49.34    6.35
  -4  -2   5   48.39    5.74
  -4   2   5   44.53    5.60
   4   2  -5   51.64    6.73
   4   2  -5   38.12    5.15
  -4  -2   5   54.54    6.51
  -4   2   5   44.22    5.43
  -4  -2   5   49.94    6.63
   4  -2  -5   52.09    7.48
   0  -8  -1   92.52    7.48
   0   8   1   87.82    8.13
   0  -8   1   92.65    7.82
   0  -8   1  105.28   10.00
   0  -8   1  101.83   14.45
   0  -8  -1   91.70    9.62
   0   8   1   93.08    8.11
   0  -8  -1   88.95    8.71
   0   8  -1  102.01    8.43
   0   8  -1   93.24    7.74
   0   8   1   91.68    7.99
   0  -8   1   92.98    7.57
   3   0   4   55.77    7.02
   3   0   4   52.83    7.32
   3   0   4   43.24    9.40
  -3   0  -4   63.34   13.42
  -3   0  -4   59.60    6.59
  -3   0  -4   46.06    5.08
   1   0   6  897.28   60.62
  -1   0  -6  948.02   55.14
  -1   0  -6  971.11   64.61
   1   0   6  770.65   46.38
   1  -8   0   79.27    7.18
  -1  -8   0   80.13    8.02
   1  -8   0   68.99   11.89
   1  -8   0   75.65    7.15
   1   8   0   73.42    6.95
  -1  -8   0   82.08    7.65
   1   8   0   78.54    7.21
   1  -8   0   81.74    8.52
   1   8   0   75.79    8.05
  -1   8   0   80.17    7.28
  -1   8   0   76.92    6.63
  -4   2  -2  118.16   16.81
   4   2   2  102.16    9.14
  -4   2  -2  109.88    9.03
  -4   2  -2  113.64    9.63
  -4  -2  -2   97.61   10.96
   4  -2   2   87.18   10.13
  -4  -2  -2   99.03   14.60
  -4  -2  -2   87.71    8.69
   4  -2   2  101.27    8.57
   4   2   2  105.99   10.85
   4   2   2   90.22   10.47
   4  -2   2   96.32   12.68
  -2  -2  -5  744.65   45.42
   2   2   5  757.92   47.89
   2   2   5  794.21   47.04
   2  -2   5  819.78   56.84
   2  -2   5  868.57   51.50
   2  -2   5  773.53   47.32
  -2   2  -5  857.62   60.37
  -2  -2  -5  873.11   65.73
  -2   2  -5  823.04   49.03
  -2  -2  -5  742.22   45.54
   2   2   5  760.55   53.54
  -2   2  -5  819.92   49.43
   3  -1   4    6.18    3.88
  -3   1  -4   13.19    9.38
   3   1   4    7.01    3.37
  -3   1  -4    5.54    2.98
   3   1   4    5.79    4.36
   3  -1   4    9.87    3.31
  -3  -1  -4    7.58    3.81
   3  -1   4    8.77    8.44
  -3  -1  -4   11.28    9.00
   3   1   4    8.91    6.30
  -3   1  -4    8.18    2.80
  -3  -1  -4    5.60    2.71
  -1  -8   1  242.02   17.14
  -1   8   1  237.19   16.10
   1   8  -1  259.48   17.57
   1  -8  -1  222.44   21.17
   1   8  -1  243.35   16.09
  -1   8   1  228.23   14.97
  -1  -8   1  213.91   14.34
   1  -8  -1  223.09   17.51
  -1  -8   1  241.72   18.20
   1   8  -1  252.25   19.07
   1  -8  -1  202.35   15.58
   5   0  -2 1646.97   98.00
  -5   0   2 2023.70   96.49
  -5   0   2 1781.62  104.79
   5   0  -2 1888.99  114.13
   2   7  -3  752.13   46.90
  -2  -7   3  712.49   42.90
  -2  -7   3  771.92   48.43
   2   7  -3  779.22   46.26
  -2   7   3  703.76   41.99
   2  -7  -3  744.04   47.66
   2  -7  -3  741.80   44.27
  -2  -7   3  713.17   41.78
  -2   7   3  689.77   41.24
   3  -4   3   70.90   12.10
  -3   4  -3   73.12    6.40
  -3   4  -3   65.65    6.93
  -3   4  -3   70.78   12.88
  -3  -4  -3   67.19    7.75
   3   4   3   71.01    7.74
  -3  -4  -3   70.24    7.21
   3   4   3   70.92    9.19
   3   4   3   64.82    7.63
   3  -4   3   65.83    6.92
   3  -4   3   77.43    7.54
  -3  -4  -3   73.73   11.64
  -1  -1  -6   -2.35    7.84
   1  -1   6   -0.45    8.21
   1  -1   6   -1.39    3.19
  -1   1  -6   -2.99    2.76
   1   1   6    4.55    8.17
  -1   1  -6    1.56    2.27
   1  -1   6   -0.08    2.21
   3  -6   1    3.18    3.43
   3  -6   1    3.08    7.72
   3  -6   1    1.94    3.17
  -3   6  -1    3.45    2.35
  -3  -6  -1    0.70    4.49
   3   6   1    2.02    3.51
  -3  -6  -1   -3.16    5.59
  -3  -6  -1    4.53    2.79
   3   6   1    0.56    5.29
  -3   6  -1    2.65    6.07
   3   6   1    1.58    2.48
  -3   6  -1    2.52    2.83
   1  -4  -6   80.54    9.47
  -1   4   6  101.89    9.58
  -1   4   6   93.84   12.83
  -1   4   6  107.07    8.71
   1   4  -6  117.29   10.09
  -1  -4   6  102.27   13.70
  -1  -4   6  103.73    9.88
   1  -4  -6  115.63   15.42
  -1   4   6  114.02    9.10
  -1  -4   6  103.95    9.29
   1   4  -6   98.81   11.22
  -1  -4   6  108.06    8.80
  -4  -4   4  741.24   45.34
  -4   4   4  720.13   43.21
  -4  -4   4  792.83   48.37
  -4   4   4  744.00   44.42
   4  -4  -4  825.34   51.65
  -4  -4   4  718.84   42.32
   4   4  -4  738.29   46.22
   4  -4  -4  772.90   48.74
  -4   4   4  702.18   50.93
   4  -4  -4  702.65   45.19
  -5  -1   2  187.88   14.58
   5  -1  -2  184.07   18.11
  -5   1   2  195.87   14.62
   5  -1  -2  216.15   18.33
  -5   1   2  230.68   20.17
   5   1  -2  218.54   16.78
  -5  -1   2  198.61   16.65
  -5  -1   2  234.43   22.25
  -4   5   2  307.61   19.71
   4  -5  -2  302.61   20.29
  -4  -5   2  280.70   19.83
   4   5  -2  319.54   21.62
  -4  -5   2  310.16   23.80
   4  -5  -2  287.16   22.56
  -4   5   2  269.20   30.48
   4  -5  -2  295.33   21.49
  -4   5   2  343.86   22.21
  -4  -5   2  270.06   18.67
   4   5  -2  311.28   21.32
   4   5  -2  321.72   24.18
   4   5  -1  191.16   14.73
   4   5  -1  183.19   13.58
   4  -5  -1  199.26   15.40
  -4   5   1  186.78   13.79
  -4  -5   1  177.69   14.48
   4  -5  -1  196.39   17.31
  -4   5   1  177.06   23.80
   4  -5  -1  197.04   13.90
  -4   5   1  182.65   12.54
   4   5  -1  181.51   16.69
  -4  -5   1  184.03   18.79
   5   0  -1   -0.02    3.78
   5   0  -1    0.61    3.54
   5   0  -1   -2.67    4.10
  -1  -6  -4  881.80   54.49
   1  -6   4  891.81   61.18
   1   6   4  801.16   47.74
  -1  -6  -4  902.52   62.65
   1   6   4  899.47   55.73
  -1   6  -4  815.12   48.94
   1  -6   4  854.81   50.28
  -1   6  -4  880.93   52.31
  -1  -6  -4  865.40   51.66
   1  -6   4  869.56   51.80
   5   0  -3    1.73    3.47
   5   0  -3   -2.75    3.34
  -5   0   3    1.67    3.94
  -2  -6  -3  162.82   12.37
  -2   6  -3  161.09   11.50
   2   6   3  162.92   12.38
  -2  -6  -3  168.97   15.65
   2   6   3  152.55   14.59
  -2  -6  -3  173.63   18.40
  -2   6  -3  190.76   18.65
  -2   6  -3  158.19   12.44
   2   6   3  149.77   12.32
   2  -6   3  171.78   12.45
   2  -6   3  157.92   11.78
   2  -6   3  171.61   20.70
  -2  -4   6  360.86   22.50
  -2   4   6  427.39   26.82
  -2   4   6  371.10   30.35
  -2  -4   6  392.90   26.23
  -2  -4   6  389.70   29.68
  -2   4   6  387.09   25.23
   2   4  -6  401.82   27.48
  -2  -4   6  391.08   25.92
   2   4  -6  405.26   26.55
   2  -4  -6  341.62   27.44
  -2   4   6  388.37   26.52
  -2   4   6  385.30   25.17
   4  -4   1  462.26   34.47
  -4   4  -1  478.52   38.50
   4  -4   1  483.88   30.79
  -4   4  -1  483.72   30.47
   4  -4   1  490.93   32.73
  -4   4  -1  480.75   30.30
  -4  -4  -1  462.77   31.13
   4   4   1  468.12   29.57
  -4  -4  -1  491.66   35.08
   4   4   1  500.12   32.33
  -4  -4  -1  445.42   28.59
   4   4   1  468.86   29.51
   3  -3  -6 1136.76   70.07
  -3  -3   6 1269.27   73.26
  -3  -3   6 1279.82   73.70
   3   3  -6 1096.02   67.06
   3   3  -6 1224.27   74.21
  -3   3   6 1225.26   71.75
  -3   3   6 1154.81   67.94
  -3   3   6 1215.87   70.76
  -3   3   6 1062.70   70.52
  -3  -3   6 1207.50   75.04
  -3  -3   6 1220.15   71.18
  -3   3   6 1256.93   72.72
   1  -7   3   45.32    5.30
  -1   7  -3   45.24    5.77
  -1  -7  -3   38.40    6.56
  -1  -7  -3   39.37    4.80
   1   7   3   34.87    4.51
  -1  -7  -3   43.14    9.38
   1  -7   3   36.21    4.18
  -1   7  -3   43.54    5.11
   1  -7   3   49.15    5.92
   1   7   3   37.72    5.53
   1  -7   3   43.35    9.36
  -1  -8  -1  127.44   10.25
   1   8   1  117.50    9.72
   1  -8   1  133.01   16.61
  -1   8  -1  139.00   11.68
   1  -8   1  132.03   10.81
  -1  -8  -1  125.53   12.65
   1  -8   1  145.05   11.45
   1   8   1  117.70   10.13
  -1   8  -1  135.02   10.25
   1  -8   1  141.50   11.01
  -1  -8  -1  122.61    9.18
   1   8   1  127.92   11.17
  -5   1   1  101.59    9.79
   5  -1  -1  125.56   12.39
   5   1  -1  125.39   14.26
   5  -1  -1  120.41    9.82
  -5  -1   1  136.75   12.21
   5  -1  -1  116.55   11.29
  -5   1   1  124.65   15.92
  -5  -1   1  145.20   15.09
  -5  -1   3  874.31   53.96
   5  -1  -3  777.83   48.21
   5   1  -3  811.53   51.27
  -5   1   3  785.19   46.55
  -5  -1   3  832.24   52.23
   5  -1  -3  734.57   47.61
  -5  -1   3  823.75   50.36
  -5   1   3  877.45   55.72
   3   2   4  573.71   42.47
  -3   2  -4  650.11   38.59
  -3  -2  -4  627.98   39.65
  -3   2  -4  623.18   38.20
   3   2   4  626.53   38.53
  -3  -2  -4  590.71   40.73
   3  -2   4  654.65   40.00
   3   2   4  618.68   40.42
   3  -2   4  589.73   37.16
  -3   2  -4  692.48   49.40
   0   8   2  223.62   16.17
   0  -8  -2  218.81   15.78
   0  -8   2  223.17   14.96
   0  -8   2  213.17   14.86
   0  -8  -2  204.07   14.54
   0   8   2  191.52   13.80
   0   8   2  179.24   14.29
   0  -8   2  219.93   16.54
   0  -8  -2  209.97   17.84
   0  -8   2  227.26   22.53
   0   8  -2  178.65   14.58
  -4   3   5 1907.45   84.92
  -4  -3   5 2019.88   91.49
  -4  -3   5 2031.27   93.05
   4  -3  -5 1962.98   92.95
  -4   3   5 1950.75   88.68
   4   3  -5 1941.04   88.04
  -4  -3   5 1857.71  106.55
   4   3  -5 1572.79   93.33
  -4   3   5 1908.30   83.64
  -4  -3   5 1949.01   85.99
   4  -3  -5 1701.06   98.47
  -1   2  -6  290.40   19.41
  -1  -2  -6  329.48   32.58
   1  -2   6  276.77   18.76
   1  -2   6  257.43   24.70
   1   2   6  271.29   25.08
   1   2   6  275.38   20.38
  -1   2  -6  281.85   20.51
   1  -2   6  263.39   20.11
  -1  -8   2  598.73   37.11
   1   8  -2  629.58   39.00
   1   8  -2  592.48   36.77
  -1  -8   2  542.43   32.41
   1  -8  -2  535.30   32.89
  -1   8   2  524.41   32.97
   1   8  -2  506.03   31.18
  -1  -8   2  594.88   35.93
  -1   8   2  476.00   30.76
  -1   8   2  573.62   35.28
   1  -8  -2  515.83   34.06
  -1   0   7   -6.40    7.05
   1   0  -7    2.77    2.69
  -1   0   7    0.03    2.20
  -1   0   7   -0.31    1.76
   1   0  -7   -1.63    8.56
  -2   0   7    1.88    7.13
  -2   0   7    0.50    2.80
  -2   0   7    0.92    3.70
   2   0  -7   -0.30    2.43
  -2   0   7   -0.53    2.62
  -2   0   7   -0.86    3.10
   4   5  -3   10.46    5.65
  -4   5   3   11.79    2.95
   4   5  -3   11.61    2.77
  -4  -5   3    9.28    4.83
  -4   5   3   10.56    6.78
  -4   5   3   11.04    3.08
   4  -5  -3    8.20    3.10
  -4  -5   3   11.48    3.01
   4   5  -3    6.71    4.17
   4  -5  -3   14.88    3.86
  -4  -5   3   13.20    3.36
  -5   2   2    1.31    2.64
  -5  -2   2    1.14    5.69
  -5  -2   2    0.00    4.96
  -5   2   2    0.95    2.96
   5  -2  -2   -0.38    3.35
  -5   2   2    4.16    6.46
   5   2  -2    1.19    3.63
   5  -2  -2    0.77    2.18
   2   5   4  113.12    9.58
  -2   5  -4  124.81    9.64
   2  -5   4  111.33   18.20
   2   5   4  142.41   12.21
   2  -5   4  125.43    9.95
  -2   5  -4  114.74   10.94
  -2  -5  -4  133.51   15.43
   2   5   4  123.15   11.93
   2  -5   4  133.18   10.77
   2   5   4  109.82   10.21
  -2  -5  -4  120.54    9.63
  -2   5  -4  142.03   15.61
  -1   6   5   14.71    2.99
   1  -6  -5   15.78    7.99
  -1   6   5   12.81    4.10
  -1  -6   5   10.70    3.06
   1   6  -5   13.40    3.62
   1   6  -5   11.08    3.64
  -1   6   5   11.78    3.67
  -1  -6   5   16.02    3.03
   1  -6  -5   10.93    3.50
  -1   1   7    2.31    7.51
  -1  -1   7    1.13    1.54
  -1   1   7    3.08    3.34
  -1   1   7    1.64    1.69
   1   1  -7    1.30    7.60
  -1   1   7    1.61    1.79
  -1  -1   7    6.44    3.21
  -1  -1   7    0.17    2.59
   1  -1  -7    2.64    6.99
   1   1  -7    0.90    3.11
  -1   1   7    1.16    4.83
  -1  -1   7   -3.04    6.93
  -2   7  -2  791.17   46.76
   2  -7   2  765.25   45.71
  -2  -7  -2  794.88   49.58
   2  -7   2  807.96   49.99
  -2  -7  -2  837.62   49.02
   2   7   2  792.16   51.15
   2   7   2  811.44   49.20
   2   7   2  849.23   50.48
  -2   7  -2  785.12   46.19
  -2  -7  -2  767.02   50.92
   2  -7   2  692.10   57.06
   2  -7   2  783.22   46.08
   4  -5   0   60.10    6.51
  -4   5   0   48.05    9.57
   4  -5   0   59.10   10.81
   4   5   0   51.59    7.32
  -4  -5   0   47.69    6.82
   4   5   0   48.91    5.36
   4  -5   0   52.85    6.23
  -4   5   0   46.13    5.14
   4   5   0   53.32    7.90
  -4  -5   0   52.40    5.65
   4  -3   2  367.11   27.29
  -4  -3  -2  423.70   28.79
  -4   3  -2  408.51   28.85
  -4  -3  -2  412.86   23.87
  -4   3  -2  400.72   21.76
   4   3   2  396.40   21.69
  -4   3  -2  420.88   24.77
   4  -3   2  396.85   22.77
  -4  -3  -2  380.46   23.24
   4  -3   2  441.79   22.66
   4   3   2  375.10   20.85
   4   3   2  407.81   24.74
  -2   3  -5  433.46   33.15
  -2  -3  -5  368.78   20.90
  -2   3  -5  412.29   22.07
   2   3   5  385.97   21.74
   2  -3   5  419.95   22.31
  -2   3  -5  418.03   22.21
  -2  -3  -5  421.39   21.28
   2  -3   5  416.06   22.02
   2   3   5  407.21   22.86
   2   3   5  357.50   27.29
   2  -3   5  317.97   37.65
  -2  -3  -5  473.64   37.91
   1   7  -4  239.92   14.28
   1   7  -4  231.19   14.17
  -1  -7   4  231.51   14.18
  -1   7   4  209.15   13.98
   1  -7  -4  212.99   15.06
   1  -7  -4  140.42   28.78
  -1  -7   4  232.84   13.73
  -1  -7   4  238.02   15.24
  -1   7   4  226.89   13.12
  -1  -7   4  208.71   18.88
  -1   7   4  208.45   12.64
   3  -5  -5   27.58    4.41
  -3  -5   5   31.04    5.27
   3   5  -5   29.65    5.99
   3   5  -5   28.46    5.41
  -3   5   5   27.33    3.68
  -3  -5   5   29.53    3.92
  -3   5   5   30.86    4.21
  -3  -5   5   25.17    3.89
   3   5  -5   25.94    4.98
   3  -5  -5   31.20    5.78
  -2  -1   7  527.30   25.76
  -2  -1   7  525.53   28.23
  -2  -1   7  542.51   29.83
   2   1  -7  593.42   29.26
  -2  -1   7  542.48   36.14
  -2   1   7  496.57   25.74
  -2   1   7  513.31   27.03
  -2   1   7  496.85   28.47
  -2   1   7  469.74   37.27
  -2  -1   7  520.77   27.91
  -2   1   7  534.86   28.66
  -2   1   7  553.15   28.42
   0   4   6   71.27    6.13
   0  -4   6   69.35    6.62
   0  -4  -6   38.72    9.54
   0   4   6   47.75    5.60
   0   4   6   65.52    9.35
   0   4  -6   72.60    7.14
   0   4  -6   65.37   11.56
   0  -4   6   70.97    5.62
   0  -4   6   59.21   11.60
   0  -4  -6   73.99   13.50
   0   4   6   59.78    6.65
  -3   6   4  838.01   39.60
   3   6  -4  834.28   42.00
  -3  -6   4  888.63   41.85
   3  -6  -4  914.85   45.94
  -3  -6   4  902.60   43.60
   3  -6  -4  911.16   43.28
  -3   6   4  869.90   41.15
  -3  -6   4  870.15   41.53
   3   6  -4  896.47   43.04
   3   6  -4  895.30   44.39
  -5   2   1  543.24   28.70
   5  -2  -1  525.45   28.04
   5   2  -1  561.25   32.31
  -5  -2   1  592.37   33.58
  -5   2   1  596.06   37.66
   5  -2  -1  595.61   38.99
  -5  -2   1  598.75   31.98
   5   2  -1  429.30   34.42
   5  -2  -1  567.15   31.50
   5   2  -1  326.13   38.05
  -5  -2   1  444.24   25.15
  -5   2   3  185.02   12.75
  -5  -2   3  176.00   12.94
  -5  -2   3  172.59   13.62
   5  -2  -3  177.11   12.60
   5  -2  -3  157.10   16.84
   5   2  -3  192.90   14.59
   5  -2  -3  178.58   12.98
  -5   2   3  195.00   18.11
  -5  -2   3  193.24   14.27
  -5   2   3  189.26   12.52
   1  -5   5  610.99   31.20
  -1   5  -5  635.17   32.58
   1   5   5  569.79   32.77
  -1  -5  -5  678.45   42.83
  -1   5  -5  647.16   39.34
   1  -5   5  571.21   29.60
   1   5   5  570.97   30.06
  -1   5  -5  665.97   33.82
  -1  -5  -5  488.26   27.48
   3  -7  -1  951.49   45.93
  -3  -7   1  901.48   42.99
   3   7  -1  874.52   42.46
   3  -7  -1  973.72   47.74
   3   7  -1  931.08   44.20
   3  -7  -1  844.27   61.85
   3  -7  -1  954.44   45.24
   3   7  -1  944.92   45.89
  -3   7   1  955.47   43.48
  -3  -7   1  990.01   49.28
  -3   7   1  949.69   45.35
   5   0   0    2.15    2.39
  -5   0   0    0.73    3.65
   5   0   0    1.15    4.11
  -5   0   0   -1.18    8.63
   5   0   0    1.51    4.68
   5   0   0    0.38    3.09
  -4   0   6 1276.73   61.57
  -4   0   6 1305.68   60.94
  -4   0   6 1411.81   65.81
  -4   0   6 1320.65   60.77
  -4   0   6 1364.94   65.21
   4   0  -6 1240.05   58.84
  -5   0   4 2392.53  106.41
   5   0  -4 2450.21  163.65
  -5   0   4 2563.79  171.14
  -5   0   4 2176.39  100.41
   0  -7   4  480.93   24.81
   0   7   4  433.13   23.65
   0  -7   4  422.88   21.83
   0   7   4  442.53   22.03
   0   7  -4  431.91   22.91
   0   7   4  438.55   22.75
   0  -7  -4  374.19   32.31
   0  -7   4  414.53   29.92
   0  -7   4  466.71   24.58
   0  -7  -4  488.23   24.60
   0  -7  -4  440.23   24.88
  -3   7   2  323.79   17.00
  -3  -7   2  348.51   18.19
   3  -7  -2  260.62   32.35
  -3  -7   2  357.44   20.23
   3   7  -2  349.29   20.67
   3   7  -2  360.30   20.47
  -3  -7   2  348.16   18.69
  -3   7   2  373.10   20.25
   3   7  -2  313.49   19.30
   3  -7  -2  335.88   19.33
  -5   1   0  653.98   38.24
  -5  -1   0  685.33   39.17
   5  -1   0  624.81   32.84
   5   1   0  614.28   31.42
   5   1   0  635.34   35.92
   5  -1   0  628.82   35.95
   5  -1   0  572.52   33.48
  -5  -1   0  625.38   32.54
  -5  -1   0  591.19   34.73
   5   1   0  594.22   30.98
  -5   1   0  566.26   29.81
  -5   1   0  652.03   32.18
   2   6  -5  162.85   11.59
  -2  -6   5  166.28   10.88
   2  -6  -5  154.61   10.75
  -2   6   5  152.73    9.53
  -2  -6   5  155.84    9.76
   2   6  -5  160.91   12.28
  -2  -6   5  181.46   12.48
  -2  -6   5  135.56   14.93
   2  -6  -5  154.68   12.53
  -2   6   5  152.93   11.02
  -4  -1   6 1795.11   84.49
  -4   1   6 1718.89   78.59
  -4  -1   6 1808.85   83.96
   4   1  -6 1702.51   80.48
  -4   1   6 1818.65   82.39
  -4   1   6 1592.44   74.92
  -4  -1   6 1706.37   80.66
  -4   1   6 1700.51   77.82
  -4  -1   6 1564.60   73.15
  -4  -1   6 1839.48   83.15
  -4   1   6 1664.02   78.02
  -5   1   4  355.19   18.96
  -5   1   4  394.47   22.58
  -5   1   4  398.22   26.58
  -5  -1   4  383.26   21.75
   5   1  -4  392.74   22.35
   5  -1  -4  376.91   21.45
  -5  -1   4  382.54   21.57
  -5  -1   4  378.57   22.36
  -1  -2   7  627.50   35.04
   1   2  -7  660.59   33.00
  -1   2   7  629.07   31.34
  -1  -2   7  677.64   31.79
  -1   2   7  616.54   38.70
  -1   2   7  598.61   32.56
  -1   2   7  436.61   36.23
  -1  -2   7  620.20   31.63
  -1   2   7  556.93   38.77
  -1  -2   7  661.00   41.23
   1  -2  -7  696.71   45.82
   1   2  -7  639.14   35.89
   2  -8  -1    2.10    2.91
   2   8  -1    4.86    3.41
   2   8  -1    4.45    2.89
  -2   8   1    0.95    2.79
   2  -8  -1   -1.28    6.50
  -2  -8   1    1.59    3.78
   2  -8  -1    3.00    2.61
   2   8  -1    1.55    2.95
  -2   8   1    3.06    2.70
  -2  -8   1    4.70    3.32
   0  -6   5  143.23    9.23
   0   6  -5  145.47    9.84
   0   6   5  140.25   12.58
   0  -6  -5  155.16   17.55
   0  -6  -5  142.07   10.10
   0  -6   5  157.42   11.63
   0  -6   5  145.94    9.14
   0   6   5  142.15   10.50
   0   6   5  145.67   10.63
   0  -6  -5  118.41   11.76
  -3   3  -4  784.02   39.92
  -3  -3  -4  884.55   54.57
  -3   3  -4  820.13   48.32
   3   3   4  742.60   36.30
  -3  -3  -4  769.20   40.26
  -3  -3  -4  778.93   37.79
  -3   3  -4  816.60   38.44
   3  -3   4  759.73   38.96
   3   3   4  749.85   38.71
   3  -3   4  780.25   38.75
   3   3   4  718.14   40.42
   3  -3   4  739.32   47.67
  -2   2   7   -0.31    3.06
  -2   2   7    2.01    3.11
  -2  -2   7    1.29    3.37
   2   2  -7    2.97    2.74
  -2   2   7    1.64    2.75
  -2  -2   7    1.25    3.11
  -2   2   7   -0.78    3.96
  -2   2   7    2.62    6.52
  -2  -2   7   10.02    7.83
  -2   2   7    1.06    2.07
  -2  -2   7    2.47    2.09
  -2  -2   7    2.74    3.49
   3   7   0  257.58   14.64
   3   7   0  265.25   16.55
  -3  -7   0  278.66   15.82
  -3   7   0  254.83   14.15
  -3  -7   0  242.03   15.93
  -3  -7   0  263.00   17.23
  -3   7   0  271.60   16.82
   3  -7   0  276.88   16.33
  -3   7   0  290.36   22.49
   3  -7   0  249.16   26.59
   3  -7   0  261.42   16.57
   3   7   0  269.84   17.24
   1  -3   6  140.04   16.62
   1   3   6  126.79   15.71
   1  -3   6  139.53   11.61
  -1   3  -6  144.12   10.53
  -1   3  -6  146.01   10.11
  -1  -3  -6  142.99   19.70
  -1   3  -6  177.24   17.88
   1  -3   6  135.55    8.99
   1   8   2  388.38   20.90
   1  -8   2  393.84   20.44
   1  -8   2  443.18   24.42
  -1   8  -2  380.94   20.46
  -1  -8  -2  408.48   22.62
   1  -8   2  411.24   21.14
  -1  -8  -2  393.72   20.03
   1  -8   2  415.63   29.25
   1   8   2  370.54   21.75
  -1  -8  -2  386.00   24.49
  -4   0  -3   -0.02    2.14
  -4   0  -3   -6.70   11.95
  -4   0  -3    2.22    2.68
   4   0   3    1.69    2.92
   4   0   3   -3.96    3.08
   2   8   0   10.30    3.21
   2  -8   0    8.63    3.01
  -2  -8   0    9.47    3.19
  -2   8   0   13.41    3.19
  -2  -8   0    5.01    2.66
  -2  -8   0   14.10    5.39
   2  -8   0    8.49    3.21
   2   8   0    9.04    3.71
   2  -8   0   12.47    7.69
   2  -8   0    7.04    3.03
  -2   8   0   10.67    3.10
   2   8   0    7.16    4.23
  -2   7   4  316.96   18.09
   2  -7  -4  288.96   18.36
   2   7  -4  293.46   18.10
   2   7  -4  304.27   17.47
  -2  -7   4  311.92   16.87
  -2   7   4  313.07   16.86
   2  -7  -4  318.85   17.46
   2   7  -4  323.09   19.83
  -2  -7   4  325.15   19.66
  -3   6  -2  354.62   19.19
   3   6   2  354.59   22.11
  -3   6  -2  353.46   18.54
   3   6   2  375.93   20.33
  -3  -6  -2  384.83   25.57
   3  -6   2  342.54   26.58
   3   6   2  352.18   21.95
   3  -6   2  381.24   20.02
  -3  -6  -2  390.78   21.12
  -3   6  -2  380.23   27.10
  -3  -6  -2  354.78   24.36
   3  -6   2  346.84   19.51
   5  -3  -2  414.37   25.37
  -5   3   2  390.91   31.23
  -5   3   2  395.68   21.50
   5  -3  -2  413.19   25.56
   5  -3  -2  395.04   23.41
   5   3  -2  355.18   23.71
  -5   3   2  407.22   21.75
  -5  -3   2  417.36   25.00
  -3   5  -3   10.43    2.92
  -3  -5  -3    6.34    2.84
  -3   5  -3   12.33    8.37
   3   5   3    8.07    3.13
   3   5   3    7.48    3.26
   3   5   3    6.00    4.41
   3  -5   3    7.60    2.87
   3   5   3    6.98    4.41
  -3  -5  -3    1.40    8.66
   3  -5   3    1.44   10.77
  -3   5  -3   11.33    4.04
   3  -5   3    5.86    2.87
   0   0  -7    1.71    8.68
   0   0  -7    0.96    2.22
   0   0   7    1.91    7.06
   0   0   7    2.34    3.81
   3   4  -6   12.72    3.48
  -3   4   6   12.46    3.20
  -3   4   6   12.14    3.42
  -3  -4   6   16.88    3.40
  -3   4   6   10.99    3.85
  -3   4   6   13.62    2.93
   3   4  -6   22.58    6.15
   3  -4  -6   12.88    3.88
  -3   4   6    6.84    7.10
  -3  -4   6   10.43    4.23
  -3  -4   6   16.94    3.46
  -4  -1  -3  243.76   19.43
  -4   1  -3  281.45   16.33
   4  -1   3  292.97   17.47
   4   1   3  223.30   19.93
   4   1   3  245.00   19.68
  -4  -1  -3  335.36   30.76
  -4   1  -3  273.70   23.81
   4  -1   3  234.79   18.95
  -4   1  -3  279.40   15.71
   4   1   3  288.89   18.59
  -4  -1  -3  286.78   16.56
  -1   5   6  739.82   34.58
  -1   5   6  709.62   34.14
   1  -5  -6  690.56   34.91
   1  -5  -6  751.55   50.95
  -1   5   6  706.15   41.48
  -1  -5   6  775.54   36.01
   1   5  -6  770.33   37.29
  -1  -5   6  731.07   35.63
   1   5  -6  746.43   38.18
  -1  -5   6  702.39   41.72
  -1  -5   6  802.60   38.29
   2   8  -2    0.06    3.32
   2  -8  -2    1.52    2.40
  -2  -8   2    1.50    3.01
  -2  -8   2    4.58    2.79
   2   8  -2    2.86    4.04
   2  -8  -2   -2.04    3.94
   2   8  -2    2.21    2.62
   2  -8  -2    1.06    5.99
  -2   8   2    1.38    2.97
   2  -8  -2    2.26    3.05
  -2   8   2    1.90    2.71
  -2  -8   2   -1.73    4.08
  -3   0   7   -0.37    6.39
  -3   0   7   -2.62    3.02
  -3   0   7   -2.38    3.00
  -3   0   7   -0.59    2.77
  -3   0   7   -1.51    2.43
  -3   0   7   -1.31    3.47
   4  -5  -4   53.63    8.54
  -4   5   4   50.87    5.16
  -4  -5   4   47.70    6.56
  -4  -5   4   53.54    5.15
   4  -5  -4   55.60    6.71
   4   5  -4   48.34    6.39
  -4  -5   4   49.96    5.27
  -4   5   4   53.55    5.04
   1  -8  -3  305.08   16.81
   1  -8  -3  272.21   24.04
  -1  -8   3  298.07   26.13
  -1   8   3  288.74   15.64
  -1  -8   3  289.74   15.74
   1   8  -3  344.12   19.18
  -1   8   3  306.62   16.71
  -1  -8   3  323.92   18.56
  -1   8   3  254.07   15.36
  -1  -8   3  310.94   18.80
   5  -2   0   78.18    7.73
   5  -2   0   78.18   11.17
   5   2   0   75.40    7.13
  -5  -2   0   80.40   10.16
  -5   2   0   88.21   12.63
   5   2   0   62.04    7.15
  -5  -2   0   83.81    8.68
  -5   2   0   90.00    7.09
  -5  -2   0   76.43    8.07
  -5   2   0   78.78    7.03
   5  -2   0   73.31    8.54
   4  -4  -5   47.60    8.00
   4   4  -5   44.71    5.49
  -4  -4   5   62.06    7.39
  -4   4   5   49.48    8.66
  -4   4   5   47.82    9.83
   4  -4  -5   50.25    7.11
  -4   4   5   56.98    5.56
  -4  -4   5   47.16    4.97
   4   4  -5   54.33    8.62
   4   4  -5   53.40    6.58
  -4  -4   5   51.37    5.23
  -4   4   5   49.78    5.64
   0   1   7   90.63    7.67
   0  -1   7   79.86    8.10
   0  -1   7   89.45   16.07
   0   1   7   81.84   13.36
   0   1   7   85.61    8.58
   0   1  -7   91.66   17.03
   0  -1  -7   90.78   13.50
   0  -1   7   78.24    7.25
   0   1  -7   93.75    7.07
   0  -1   7   73.52   13.02
  -4   2   6  256.92   16.28
  -4  -2   6  303.73   17.54
  -4   2   6  307.42   26.03
   4  -2  -6  315.68   21.98
  -4   2   6  313.17   19.28
  -4   2   6  304.94   17.41
  -4  -2   6  314.04   19.67
  -4   2   6  289.47   18.44
  -4  -2   6  293.87   21.49
   4   2  -6  316.85   18.54
  -4  -2   6  309.86   18.54
   4   2  -6  321.76   21.08
   5   3  -1   16.00    3.45
  -5   3   1   20.94    4.17
   5   3  -1   12.84    3.68
   5  -3  -1   21.68    5.25
  -5  -3   1   22.18    6.77
  -5   3   1   22.67    8.97
   5  -3  -1   20.92    4.55
   5  -3  -1   21.25    3.93
  -5  -3   1   20.52    4.68
  -5  -3   1   22.59    5.82
  -5  -2   4  214.32   14.49
   5  -2  -4  152.65   15.00
  -5   2   4  193.32   14.94
  -5  -2   4  193.56   14.28
  -5   2   4  183.79   13.27
   5  -2  -4  176.42   13.64
  -5  -2   4  205.16   15.10
   5   2  -4  194.23   13.24
  -5   2   4  145.06   11.21
  -5   2   4  166.24   10.23
  -5   3   3  403.30   35.93
   5   3  -3  399.48   30.30
  -5  -3   3  410.60   30.57
  -5   3   3  399.08   29.41
  -5   3   3  381.09   27.57
  -5  -3   3  424.45   32.46
  -5  -3   3  369.61   27.52
   5  -3  -3  435.56   34.75
   5  -3  -3  410.30   32.41
   0   8   3   64.03    6.69
   0  -8   3   68.61   11.71
   0  -8  -3   59.70    6.02
   0   8   3   63.16    7.08
   0   8  -3   66.81    6.79
   0  -8   3   70.46    6.76
   0  -8  -3   57.37    6.71
   0  -8   3   60.20    6.03
   0  -8  -3   54.90   10.50
   0  -8   3   68.25    7.91
   0   8   3   58.46    6.34
  -3   1   7  343.57   26.97
  -3  -1   7  326.47   25.62
  -3  -1   7  356.16   26.29
  -3   1   7  361.16   27.66
  -3   1   7  355.20   27.75
  -3  -1   7  348.66   26.27
  -3   1   7  348.27   31.34
  -3   1   7  330.34   25.01
  -3  -1   7  348.35   30.17
  -3  -1   7  340.13   26.58
   3   1  -7  406.32   28.98
  -3   1   7  334.04   25.00
  -2  -5   6   72.20   11.40
  -2   5   6   65.50   10.19
   2   5  -6   74.70    9.61
  -2  -5   6   67.97    7.15
   2  -5  -6   64.83    8.47
  -2   5   6   68.22    7.12
   2   5  -6   70.43    9.17
  -2  -5   6   71.30    8.11
  -2   5   6   70.21    7.32
   2  -5  -6   57.83    8.70
  -2   5   6   65.59    7.21
  -2  -5   6   68.77    7.49
  -4   5  -1  160.95   18.86
  -4  -5  -1  144.07   15.15
  -4  -5  -1  156.14   16.68
   4  -5   1  153.50   14.04
   4  -5   1  156.27   14.60
   4   5   1  159.11   14.24
   4   5   1  148.79   13.49
  -4   5  -1  160.18   13.54
  -4   5  -1  157.71   13.93
  -4  -5  -1  151.47   14.37
   4  -5   1  155.39   17.90
  -3  -7   3  396.02   28.50
   3   7  -3  411.02   29.98
   3   7  -3  417.94   31.58
  -3  -7   3  432.02   30.51
  -3   7   3  395.77   27.77
  -3   7   3  362.41   27.84
   3  -7  -3  386.06   29.12
   3   7  -3  387.41   29.71
   3  -7  -3  419.49   30.74
  -4   4  -2   10.13    3.43
   4   4   2    5.20    3.31
  -4   4  -2    8.26    8.51
   4  -4   2    3.91    2.97
  -4   4  -2    6.07    2.84
  -4  -4  -2    5.57    3.13
   4  -4   2    4.12    6.19
   4  -4   2    3.37    4.07
   4   4   2    0.99    4.60
  -4  -4  -2    7.67    4.10
   4   4   2    5.96    2.87
   2   4   5  236.05   18.08
   2   4   5  281.15   23.39
   2   4   5  217.09   20.89
  -2  -4  -5  253.64   28.17
  -2  -4  -5  244.35   21.02
   2  -4   5  251.55   19.15
  -2   4  -5  242.70   18.95
  -2  -4  -5  247.51   18.59
  -2   4  -5  258.10   20.80
  -2   4  -5  241.94   25.65
   2  -4   5  226.58   17.50
   4   6  -2    3.04    3.31
   4  -6  -2    2.41    2.52
  -4   6   2    1.44    5.70
  -4   6   2    2.34    3.12
  -4  -6   2    1.81    2.65
   4   6  -2   -1.61    5.49
  -4   6   2    2.08    2.28
   4   6  -2    4.16    2.43
   4  -6  -2    3.55    3.64
  -4  -6   2    2.52    4.46
   4   6  -1    2.23    3.66
  -4   6   1    3.83    7.51
   4  -6  -1   -2.76    3.46
  -4   6   1    0.45    2.47
  -4  -6   1   -0.65    2.87
  -4   6   1   -0.32    2.32
   4   6  -1    1.25    2.41
   4  -6  -1   -2.18    2.59
   4   6  -1    0.83    5.48
  -4  -6   1    1.23    3.33
   4  -6  -1    0.61    5.24
  -4   2  -3   26.74    4.20
  -4  -2  -3   20.68    4.90
   4  -2   3   29.43    8.71
  -4   2  -3   28.07    4.97
   4   2   3   23.78    4.71
  -4   2  -3   20.25   11.27
  -4  -2  -3   25.83   12.14
   4   2   3   19.74    6.55
   4   2   3   22.32    4.62
   4  -2   3   25.20    5.17
   4  -2   3   28.47    5.39
  -4  -2  -3   22.47    5.65
   2  -8   1    3.09    3.27
  -2   8  -1    1.36    2.52
  -2  -8  -1   -1.33    2.41
   2  -8   1    0.92    2.49
   2   8   1    2.65    3.49
   2  -8   1    3.87    3.45
   2   8   1    0.98    3.06
   2  -8   1   -2.11    8.05
   2   8   1    2.13    3.55
  -2  -8  -1   -1.87    3.62
  -1   3   7   12.79    3.32
   1   3  -7   13.28    3.47
   1   3  -7   17.14    5.10
  -1  -3   7   14.38    4.53
  -1   3   7   10.12    3.00
  -1  -3   7   12.88    3.00
   1  -3  -7   15.85    8.46
  -1   3   7   11.06    4.15
  -1  -3   7   10.80    3.84
  -1  -3   7    7.49    7.85
  -1   3   7   13.04    4.00
  -1   3   7    6.50    7.62
  -2  -3   7    7.10    3.31
  -2   3   7    0.54    3.67
  -2   3   7    2.07    1.99
   2  -3  -7    0.39    2.86
  -2   3   7    1.27    2.90
  -2  -3   7    3.54    6.93
  -2  -3   7    3.29    3.16
  -2   3   7    2.31    3.51
   2   3  -7    1.87    5.09
  -2   3   7    7.37    7.61
   2   3  -7    3.28    3.38
  -2  -3   7    3.21    2.15
   0   2   7  281.13   27.45
   0  -2   7  263.71   19.75
   0   2  -7  280.22   23.13
   0   2  -7  284.08   26.12
   0  -2   7  273.75   20.97
   0   2   7  261.93   21.70
   0   2   7  280.92   21.18
   0  -2   7  269.41   28.77
   0  -2  -7  325.82   31.15
   3   7   1   91.58    9.54
  -3  -7  -1  112.63   12.34
   3  -7   1   87.50   16.46
   3  -7   1  101.88    9.96
  -3  -7  -1  101.92    9.99
   3   7   1  101.73    9.26
  -3   7  -1   96.82    9.06
   3  -7   1  100.14    9.02
  -3   7  -1  109.29   13.53
  -3  -7  -1  111.35   10.63
   3   7   1  110.50   10.73
   5   0   1    2.19    3.50
   5   0   1   -1.05    2.41
   5   0   1    2.10    3.57
  -5   0  -1   -1.07    3.69
  -5   0  -1   -5.73    8.86
   0   9   0    2.33    2.74
   0   9   0    0.72    2.90
   0  -9   0   -2.44    3.63
   0   9   0    0.09    3.12
   0  -9   0   -1.82    2.64
  -3  -2   7   79.90    8.08
  -3   2   7   67.01   10.04
  -3  -2   7   64.77    9.32
  -3   2   7   68.44    8.11
  -3  -2   7   71.99    9.16
  -3   2   7   70.14   11.15
  -3  -2   7   80.00   12.85
  -3   2   7   75.85    8.64
   3   2  -7   78.97    8.07
  -3  -2   7   70.55    8.84
  -3   2   7   80.66    8.65
  -3   2   7   71.59    8.44
   0   5   6  194.49   15.79
   0  -5   6  195.37   15.21
   0   5   6  204.52   16.66
   0   5   6  178.94   18.04
   0   5   6  192.09   15.46
   0   5  -6  195.28   16.43
   0  -5   6  199.32   17.05
   0  -5   6  166.44   20.33
   0  -5  -6  129.65   13.78
   0  -5  -6  204.17   22.65
   0  -5   6  189.79   15.71
   5   0  -5   -1.57    2.75
  -5   0   5    7.34    5.00
  -5   0   5    0.20    2.03
  -5   0   5    0.31    2.17
  -5   0   5   -0.74    3.90
  -5   0   5    1.48    3.87
   1  -7   4  106.65    9.60
  -1  -7  -4  106.82   13.06
  -1  -7  -4  102.56    9.28
  -1   7  -4   98.26    9.03
   1   7   4  102.26    9.98
   1   7   4   88.91   11.76
  -1   7  -4  102.19    9.48
   1  -7   4   94.30   10.57
  -1  -7  -4   95.21   13.81
   1  -7   4  101.63   15.44
  -5   1  -1   53.46    6.63
  -5  -1  -1   42.44    7.13
   5   1   1   45.55    7.28
   5  -1   1   50.35    6.29
   5  -1   1   49.40    8.23
   5   1   1   38.82    6.41
  -5  -1  -1   55.28    7.22
  -5  -1  -1   57.04   10.68
  -5   1  -1   44.38   11.26
  -5   1  -1   47.92    5.42
   5   1   1   41.79    8.35
   5  -1   1   41.15    6.76
  -3  -4  -4 1061.65   78.18
   3  -4   4  876.31   71.68
   3   4   4  897.22   63.22
  -3   4  -4  962.23   73.11
  -3  -4  -4  884.13   61.94
   3  -4   4  900.02   61.27
  -3  -4  -4  883.29   60.61
  -3   4  -4  906.41   62.55
  -3   4  -4  921.09   62.99
   3  -4   4  902.92   62.95
   3   4   4  931.19   64.24
   3   4   4  873.10   64.87
  -2   7  -3  185.11   16.08
  -2  -7  -3  179.99   18.81
  -2  -7  -3  175.17   15.97
  -2   7  -3  189.10   15.54
   2   7   3  174.27   16.59
   2  -7   3  224.40   24.36
  -2  -7  -3  194.18   15.68
   2  -7   3  184.40   14.55
   2   7   3  183.06   15.49
  -2   7  -3  200.17   19.73
   2  -7   3  193.59   15.98
   2   7   3  187.23   14.96
   4   6  -3  289.88   22.51
  -4  -6   3  276.99   20.48
   4  -6  -3  185.19   26.46
  -4   6   3  265.48   19.63
   4  -6  -3  265.94   20.49
  -4  -6   3  289.56   21.85
  -4   6   3  270.64   20.27
   4   6  -3  249.67   21.19
   4  -6  -3  273.75   21.48
   5   3   0  216.80   19.34
  -5   3   0  246.21   25.95
  -5  -3   0  251.44   20.33
  -5   3   0  253.85   19.05
  -5  -3   0  269.32   21.53
   5  -3   0  244.18   24.52
   5  -3   0  233.52   19.69
  -5  -3   0  275.71   24.27
   5   3   0  244.74   19.60
   5  -3   0  253.69   20.85
  -5   3   0  255.29   20.01
  -2  -8   3  431.36   30.50
   2   8  -3  463.46   32.93
  -2  -8   3  412.98   29.20
  -2   8   3  416.93   29.82
   2  -8  -3  414.50   30.97
  -2  -8   3  470.96   34.11
   2   8  -3  447.60   32.59
  -2   8   3  427.22   30.35
   2  -8  -3  418.61   31.08
   1  -4   6  218.68   27.16
   1  -4   6  241.95   18.94
  -1   4  -6  273.21   21.23
  -1   4  -6  276.46   20.90
   1   4   6  222.49   20.56
  -1  -4  -6  266.45   28.49
  -2  -6  -4   72.87   12.86
   2  -6   4   79.21   15.75
  -2   6  -4   82.53    8.21
   2  -6   4   83.18    8.15
  -2   6  -4   74.79   11.34
   2   6   4   73.30    7.42
   2   6   4   67.58    8.20
  -2   6  -4   78.28    8.12
   2  -6   4   74.71    7.31
  -2  -6  -4   73.52    7.75
   2   6   4   70.52    9.16
  -2  -6  -4   69.95    9.50
   0   9   1   33.76    4.61
   0  -9   1   30.71    8.11
   0  -9  -1   35.39    5.92
   0   9   1   33.88    4.46
   0  -9   1   37.88    5.57
   0  -9   1   36.75    4.55
   0   9  -1   32.01    5.15
   0  -9  -1   35.63    4.57
   0   9   1   36.54    5.21
  -2   0  -6    1.07    1.88
  -2   0  -6    0.38    2.98
  -2   0  -6   -0.45    2.57
   2   0   6   -0.28    7.01
  -4  -3   6    2.63    4.53
  -4   3   6   -0.47    2.26
  -4   3   6    1.71    2.30
   4   3  -6    2.03    2.97
  -4  -3   6    0.87    4.46
  -4   3   6    2.21    2.88
   4   3  -6    1.87    2.25
   4  -3  -6    1.18    4.29
  -4   3   6    2.71    5.58
  -4   3   6    0.29    2.73
  -5   1   5 2028.60  104.48
  -5  -1   5 2162.18  112.23
   5  -1  -5 2045.27  110.00
   5   1  -5 2146.17  113.38
  -5  -1   5 1884.77  126.83
   5  -1  -5 2042.92  105.57
  -5   1   5 1662.74  114.86
  -5  -1   5 2107.91  109.61
  -5   1   5 2100.25  109.52
  -5  -1   5 2181.74  112.44
  -5   1   5 1455.03   98.92
  -5  -1   5 1720.20  114.53
   5   3  -4 2025.87  105.39
  -5  -3   4 2001.99  132.69
  -5   3   4 2007.08  132.58
  -5  -3   4 1946.05  130.08
  -5  -3   4 1586.28  108.87
   5  -3  -4 1990.55  134.33
  -5   3   4 1947.02  128.36
   5  -3  -4 1787.04  120.68
   5   3  -4 1311.76   91.34
   5  -3  -4 2032.77  105.65
  -5  -3   4 2021.58  104.62
  -5   3   4 2072.39  112.03
   4   6   0    7.92    5.32
   4   6   0   10.76    3.94
  -4   6   0    9.19    3.09
   4  -6   0   11.21    4.02
   4   6   0   10.51    3.25
  -4  -6   0    8.69    3.51
   4  -6   0   14.13    8.11
   4  -6   0    9.84    3.32
  -4   6   0   12.29    7.92
  -4  -6   0   12.30    3.88
  -3  -6   5 1276.42   85.32
   3  -6  -5 1246.14   83.71
   3  -6  -5 1203.04   83.05
   3   6  -5 1294.58   87.27
   3   6  -5 1278.23   87.21
  -3   6   5 1243.86   83.52
   3   6  -5 1230.91   84.39
  -3  -6   5 1171.24   80.74
  -3   6   5 1206.63   81.19
   5  -4  -2   12.74    4.52
   5   4  -2    6.18    3.32
  -5   4   2    5.54    7.83
   5  -4  -2    8.57    3.38
  -5   4   2   11.15    2.89
   5  -4  -2    7.70    3.86
  -5  -4   2    5.44    3.54
   2  -1   6  124.47   15.71
  -2  -1  -6  130.31   17.83
   2   1   6   99.51    9.35
   2   1   6   93.54   10.10
   2  -1   6  112.62   10.29
   2  -1   6  102.65   11.44
  -2   1  -6  115.14   10.39
  -2  -1  -6  118.72   17.98
  -2   1  -6  125.07   10.78
   2   1   6   96.50   13.95
  -2  -1  -6  100.43   15.91
   3   0   5   -0.48    8.55
   3   0   5    1.86    2.73
  -3   0  -5   -1.48    2.39
   3   0   5    1.33    3.57
  -3   0  -5    0.23    1.87
   1   9   0  688.33   48.08
  -1  -9   0  743.23   50.57
   1  -9   0  692.98   58.59
   1   9   0  760.63   51.87
  -1  -9   0  779.72   53.64
  -1  -9   0  755.36   52.57
   1  -9   0  765.43   53.90
  -1   9   0  817.89   55.75
   1   9   0  685.88   48.39
  -1   6  -5    6.54    3.46
   1  -6   5   16.36    8.91
   1  -6   5    5.69    2.74
  -1  -6  -5    7.43    2.51
  -1   6  -5    7.89    8.72
  -1  -6  -5    4.12   10.50
  -1   6  -5    2.50    3.26
   1   6   5    9.69    3.42
   1   6   5    6.77    5.70
   1  -9  -1   62.85   11.73
   1   9  -1   80.00    8.28
   1  -9  -1   59.60    6.96
  -1   9   1   66.69    6.68
  -1  -9   1   69.84    7.64
  -1   9   1   72.50    7.27
  -1  -9   1   79.20    9.22
   1   9  -1   77.03    8.03
   1  -9  -1   76.80    9.06
   1  -8   3  115.87   10.72
  -1  -8  -3  112.72   10.25
  -1   8  -3  107.67    9.63
   1  -8   3  105.50   10.18
   1   8   3  102.32    9.88
  -1  -8  -3  116.81   14.80
  -1   8  -3   98.96    9.58
  -1  -8  -3  103.03   10.10
   1  -8   3  101.46   14.32
   1   8   3  103.52   10.53
   4   3   3  122.56   12.93
   4   3   3  122.63   11.66
  -4  -3  -3   99.84   10.62
   4  -3   3  120.08   10.91
  -4   3  -3  115.47   11.00
   4   3   3  105.54   11.17
   4  -3   3  107.37   11.35
  -4  -3  -3  119.86   11.74
  -4   3  -3  139.93   18.19
   4  -3   3   93.35   15.41
  -4   3  -3  122.90   10.53
   5   4  -1  192.50   15.82
  -5  -4   1  182.74   15.46
   5   4  -1  188.25   16.09
   5  -4  -1  194.25   18.90
   5  -4  -1  196.85   17.05
  -5   4   1  187.47   20.22
  -5  -4   1  191.20   16.50
   5   4  -1  179.93   14.78
  -5   4   1  196.66   15.76
   5  -4  -1  196.29   15.55
   3  -1   5 1029.44   62.58
   3  -1   5 1027.28   55.20
  -3  -1  -5  954.59   54.40
  -3   1  -5 1047.32   55.53
   3   1   5  840.10   47.67
  -3  -1  -5 1024.61   54.00
  -3   1  -5 1050.04   55.22
   3   1   5 1050.70   58.94
   3   1   5  943.44   62.33
   3  -1   5 1010.79   56.28
   1  -7  -5   62.99    7.27
  -1  -7   5   66.26    6.58
   1   7  -5   55.32    6.57
   1   7  -5   66.24    7.59
  -1  -7   5   64.45    6.64
  -1   7   5   65.92    7.18
  -1   7   5   63.69    7.22
   1  -7  -5   48.00   14.96
  -1   7   5   58.87    5.86
  -5   4   3  154.05   19.01
  -5  -4   3  141.25   12.01
  -5   4   3  145.25   11.63
   5   4  -3   99.52   11.85
   5  -4  -3  154.58   14.49
   5  -4  -3  142.72   13.20
   5  -2   1   10.20    4.50
  -5  -2  -1    8.30    4.67
  -5  -2  -1    7.04    3.94
  -5   2  -1    8.68   10.06
   5   2   1    4.54    2.81
   5  -2   1    6.00    2.79
   5   2   1    6.12    3.15
   5  -2   1    9.15    6.58
  -5   2  -1    7.77    3.00
  -5   2  -1    5.55    3.09
   0   3   7   40.57    6.10
   0  -3  -7   38.11   12.63
   0   3   7   33.44    8.65
   0  -3   7   35.86    4.38
   0  -3   7   28.60    9.89
   0   3  -7   36.70    5.23
  -3   5   6 1037.49   54.29
  -3  -5   6 1072.01   56.20
   3   5  -6 1101.13   62.86
  -3  -5   6 1024.23   54.30
   3   5  -6 1115.29   61.51
   3  -5  -6  957.54   54.57
  -3   5   6 1026.58   54.71
   3  -5  -6 1064.09   57.17
  -3   5   6  862.92   55.23
   3  -7  -4  584.55   34.96
   3   7  -4  623.05   35.35
   3  -7  -4  584.87   33.89
  -3   7   4  565.23   33.02
  -3  -7   4  598.80   32.27
  -3   7   4  570.83   31.46
   3   7  -4  564.02   33.58
  -3  -7   4  579.44   32.46
   5  -2  -5    0.73    3.06
   5   2  -5   -0.80    3.71
  -5  -2   5   -0.14    2.31
  -5   2   5   -0.47    1.74
  -5  -2   5    9.03    4.97
   5  -2  -5    0.56    4.74
  -5  -2   5    5.87    5.74
  -5   2   5    2.46    4.03
  -5   2   5   -1.96    4.01
  -5  -2   5   -0.51    3.89
   3  -3  -7  885.48   56.26
   3   3  -7  999.87   55.30
  -3   3   7  831.16   45.24
  -3  -3   7 1001.18   52.78
  -3   3   7  913.45   51.54
  -3  -3   7  938.01   51.47
  -3  -3   7 1006.97   56.11
  -3   3   7  947.75   59.86
  -3  -3   7  948.93   56.48
  -3   3   7  930.59   50.54
  -3   3   7  907.65   48.24
  -3  -3   7  985.95   55.04
   4   5  -5   -2.18    5.33
   4   5  -5   -0.84    2.67
  -4  -5   5   -1.12    2.52
  -4   5   5    0.67    2.89
   4  -5  -5    2.38    4.60
   4  -5  -5   -1.67    3.39
  -4  -5   5    6.04    2.99
   2  -2   6  162.23   13.60
  -2   2  -6  158.49   12.55
  -2   2  -6  164.11   11.84
   2   2   6  154.76   13.07
   2   2   6  160.57   12.19
  -2  -2  -6  184.82   19.17
   2  -2   6  193.51   20.08
   2   2   6  152.96   19.11
  -1  -9  -1  857.92   45.59
  -1   9  -1  908.56   47.83
   1   9   1  747.09   42.91
   1  -9   1  831.16   45.88
  -1  -9  -1  840.65   47.59
   1  -9   1  720.87   53.43
   1   9   1  827.10   45.59
   1  -9   1  870.28   45.82
   1   9   1  859.65   46.48
   1  -4  -7  408.76   31.16
   1  -4  -7  240.18   26.13
   1   4  -7  393.24   25.07
  -1  -4   7  392.24   24.88
  -1  -4   7  409.33   24.20
   1   4  -7  403.41   23.97
  -1   4   7  386.52   23.81
  -1   4   7  373.32   29.46
  -1  -4   7  368.36   28.13
  -2  -8  -2   38.71    7.54
   2  -8   2   25.88   10.79
   2  -8   2   33.23    4.19
  -2  -8  -2   21.46    4.53
  -2   8  -2   29.89    4.20
   2   8   2   28.58    4.75
  -2  -8  -2   27.88    4.40
   2  -8   2   25.63    5.60
   2   8   2   31.28    5.66
   2   8   2   25.60    4.26
  -1   8   4   62.87    5.57
  -1   8   4   69.91    6.63
   1   8  -4   85.49    7.60
  -1  -8   4   64.71    5.87
  -1   8   4   51.30    6.36
  -1  -8   4   70.83    7.78
  -1  -8   4   68.13    6.10
   1   8  -4   71.70    7.46
   1  -8  -4   70.04    6.48
   1  -8  -4   29.37   18.07
  -1  -8   4   69.34   11.64
   2   4  -7  780.56   43.33
  -2  -4   7  726.80   40.17
  -2   4   7  745.33   40.92
  -2  -4   7  788.78   49.52
   2  -4  -7  602.14   39.70
  -2   4   7  713.52   39.59
  -2   4   7  713.39   47.42
  -2   4   7  718.93   40.62
  -2  -4   7  753.44   40.96
   2   4  -7  785.35   50.99
  -2   4   7  684.42   40.21
   0   9   2   37.63    4.53
   0  -9  -2   37.97    6.97
   0  -9   2   43.38    5.79
   0   9   2   35.29    4.94
   0   9   2   40.99    5.00
   0  -9   2   36.10    9.68
   0  -9  -2   38.74    4.90
   0  -9   2   43.57    5.16
   3   6   3   58.02    8.22
  -3  -6  -3   55.95   10.93
  -3  -6  -3   58.06    6.03
  -3   6  -3   60.76    5.54
   3  -6   3   47.11    6.21
  -3   6  -3   51.21   10.91
   3   6   3   51.80    5.57
  -3   6  -3   56.06    6.01
   3   6   3   55.49    8.95
   3  -6   3   60.15    6.41
   3  -6   3   49.13   10.35
  -3  -6  -3   57.40    8.43
   2   7  -5  117.77    9.87
   2  -7  -5  105.93    8.90
  -2   7   5  103.81    8.40
   2   7  -5  108.35   10.13
  -2  -7   5  116.65    8.61
  -2   7   5  111.69    9.37
   2  -7  -5  113.85   11.63
  -2  -7   5  115.23    9.55
   1  -9  -2   78.99   13.61
  -1  -9   2   83.10    6.81
   1  -9  -2   76.57    9.60
   1  -9  -2   87.82    7.30
   1   9  -2   93.65    7.94
   1   9  -2   87.66    7.80
  -1   9   2   86.92    7.52
  -1   9   2   72.49    8.37
  -1  -9   2   87.06    9.07
  -1   6   6  781.17   42.69
   1  -6  -6  803.63   44.32
   1   6  -6  862.83   48.56
  -1   6   6  805.90   47.01
  -1   6   6  819.75   43.53
  -1  -6   6  769.00   50.94
   1   6  -6  858.38   47.32
  -1  -6   6  882.89   46.63
   1  -6  -6  640.27   51.72
  -1  -6   6  814.81   43.26
  -3  -2  -5   25.21    4.47
  -3  -2  -5   27.27    5.07
  -3   2  -5   27.31    3.89
   3  -2   5   28.74    5.05
   3   2   5   25.51    8.51
   3  -2   5   23.21    8.52
   3   2   5   21.09    5.55
   3  -2   5   23.93    4.43
   3   2   5   22.68    4.07
  -3   2  -5   23.88    3.82
   4  -5   2  165.75   13.07
  -4  -5  -2  154.84   12.43
  -4   5  -2  164.20   11.66
   4   5   2  160.57   11.61
  -4  -5  -2  157.90   12.87
   4  -5   2  170.98   12.40
   4   5   2  163.08   12.22
   4   5   2  167.82   13.33
   4  -5   2  174.97   17.72
  -4   5  -2  151.05   12.08
  -4   5  -2  157.01   16.73
   1   0   7   -5.88    9.25
  -1   0  -7    1.73   10.36
  -1   0  -7    0.60    2.70
   2   5   5   45.80    6.18
  -2   5  -5   45.42    6.02
   2   5   5   42.61    5.77
  -2  -5  -5   44.67    6.56
  -2  -5  -5   58.31   12.63
   2   5   5   38.99    7.84
  -2  -5  -5   38.45    4.74
   2  -5   5   50.04    5.74
   2  -5   5   47.01   11.44
  -2   5  -5   44.16    5.15
   0  -7   5   59.13    5.45
   0   7   5   46.36    4.57
   0   7  -5   52.35    5.66
   0   7   5   49.90    5.52
   0   7   5   61.47    7.72
   0  -7  -5   64.81   14.04
   0  -7   5   60.49   12.87
   0  -7  -5   59.48    5.70
   3  -8  -1    2.04    3.58
   3  -8  -1    1.63    6.58
  -3  -8   1   -2.21    5.06
   3   8  -1   -1.54    3.77
   3  -8  -1    2.73    2.63
  -3  -8   1   -0.83    2.95
   3  -8  -1    2.74    3.39
  -3   8   1    5.09    2.80
   3   8  -1    1.29    2.95
  -4  -6   4  339.83   20.49
   4   6  -4  385.14   22.84
   4   6  -4  331.44   21.17
  -4   6   4  349.59   20.11
  -4  -6   4  351.78   21.52
   4  -6  -4  333.13   20.80
  -4   6   4  307.70   19.41
   4  -6  -4  339.76   23.73
   1  -1   7  108.22   19.24
   1   1   7  120.36   17.19
   1   1   7  106.72   10.28
  -1   1  -7  122.54    9.04
  -1   1  -7   89.91   11.82
  -1  -1  -7  130.19   17.84
   0  -8   4    7.07    4.32
   0   8   4    3.15    2.70
   0   8   4    1.16    3.27
   0  -8  -4    3.87    2.67
   0  -8   4    3.84    8.35
   0  -8  -4    6.95    7.60
   0   8  -4    1.99    3.32
   0   8   4    4.82    3.52
   0  -8   4    2.74    2.77
  -3  -7  -2  154.46   12.37
  -3   7  -2  145.14   10.77
   3  -7   2  153.41   11.31
   3   7   2  142.09   11.90
  -3  -7  -2  167.55   12.39
   3  -7   2  146.09   10.33
   3  -7   2  147.74   20.79
   3   7   2  140.71   12.15
  -3  -7  -2  161.41   15.23
  -3   7  -2  150.91   15.91
   3   7   2  161.53   12.62
  -4   0   7    2.69    5.52
  -4   0   7   -1.49    3.98
  -4   0   7   -2.58    3.17
  -4   0   7   -0.88    3.71
  -4   0   7   -0.02    2.97
  -4   0   7    0.79    3.06
  -2   6   6  563.13   31.40
   2  -6  -6  515.45   33.20
  -2   6   6  524.73   32.62
  -2  -6   6  564.27   38.57
   2  -6  -6  527.09   33.07
  -2   6   6  594.46   32.25
  -2  -6   6  594.67   33.33
   2   6  -6  591.42   34.00
   2   6  -6  623.80   37.89
  -2  -6   6  584.02   34.30
   3  -8  -2  332.41   37.55
   3  -8  -2  455.01   27.20
  -3  -8   2  433.91   24.65
   3   8  -2  469.52   27.70
  -3  -8   2  446.72   25.85
   3   8  -2  445.20   26.33
  -3   8   2  423.33   25.11
   5   4   0  407.46   25.61
  -5   4   0  454.79   27.10
   5  -4   0  487.40   28.40
  -5   4   0  464.11   37.68
  -5  -4   0  449.69   26.66
   5  -4   0  483.28   35.36
  -5  -4   0  466.17   28.54
   5   4   0  457.90   28.74
   5   4   0  479.39   28.54
   5  -4   0  470.49   28.72
  -4   6  -1   77.07   11.49
   4  -6   1   83.44    8.63
   4   6   1   71.03    8.39
   4  -6   1   82.94    8.93
  -4   6  -1   70.80    6.58
   4   6   1   77.12    8.40
   4  -6   1   82.94   11.79
  -4  -6  -1   85.42    7.44
  -4  -6  -1   72.32    9.29
   4   6   1   82.71    7.49
  -4   4   6  357.76   21.69
   4   4  -6  325.22   19.86
  -4  -4   6  324.74   19.24
   4   4  -6  317.78   20.96
  -4   4   6  352.67   20.58
  -4   4   6  309.94   27.21
   4  -4  -6  356.01   22.88
  -4   4   6  318.42   19.27
  -4  -4   6  341.33   21.02
   5  -4  -4  556.14   32.04
  -5  -4   4  492.82   28.86
   5  -4  -4  574.25   35.82
   5   4  -4  565.01   31.89
   5  -4  -4  598.24   37.37
   5   4  -4  448.82   31.24
  -5   4   4  551.11   30.45
   5   3   1  313.80   20.04
  -5  -3  -1  300.79   19.84
  -5   3  -1  315.93   18.53
  -5   3  -1  329.72   20.75
   5  -3   1  318.21   23.86
   5   3   1  308.86   21.23
   5  -3   1  280.78   21.23
   5  -3   1  303.29   20.41
  -5   3  -1  325.55   29.42
  -5  -3  -1  314.99   21.45
  -4   1   7 1292.55   78.19
  -4   1   7 1387.95   74.42
  -4   1   7 1379.65   74.78
  -4  -1   7 1228.80   68.11
  -4   1   7 1275.35   68.91
  -4  -1   7 1404.64   80.62
  -4  -1   7 1384.90   74.21
  -4   1   7 1369.57   72.88
  -4  -1   7 1390.93   72.92
  -4  -1   7 1438.51   76.54
  -4  -1   7 1196.70   65.88
  -4   1   7 1277.74   72.56
  -3  -8   0   64.30    7.24
   3  -8   0   65.00    7.59
  -3  -8   0   65.41    6.42
   3   8   0   71.02    7.43
   3   8   0   69.62    8.10
  -3   8   0   67.03    6.48
   3  -8   0   38.18   12.88
  -3  -8   0   58.74    7.77
   3   8   0   62.83    6.71
   3  -8   0   59.71    6.23
   3  -8   0   60.96    6.21
   5   3  -5   37.48    5.52
   5  -3  -5   33.36    5.03
  -5   3   5   33.59    4.61
  -5   3   5   32.50    8.59
  -5   3   5   34.56    3.94
  -5   3   5   32.59    5.22
  -5  -3   5   27.14    4.84
   5   3  -5   16.02    4.28
  -5  -3   5   35.76    5.95
   5  -3  -5   42.37    7.05
  -2  -8   4  103.33    9.16
  -2   8   4  114.02    8.94
  -2  -8   4  103.12    8.19
   2  -8  -4  110.84    9.13
   2   8  -4  103.00    8.93
  -2   8   4  107.47    8.43
   2   8  -4  104.61    8.47
   3   5   4    4.30    3.62
   3  -5   4    2.72    3.39
  -3   5  -4    4.84    4.30
   3   5   4    5.81    2.92
  -3  -5  -4    5.49    3.65
   3  -5   4    3.02    3.04
  -3   5  -4    4.50    2.86
  -3  -5  -4    6.31    3.12
   3   5   4    4.39    4.97
  -3   5  -4   -1.23    9.46
   3  -5   4   -1.22   10.22
  -3  -5  -4    3.07    8.63
  -1  -5  -6  219.03   16.22
  -1  -5  -6  289.20   25.62
   1   5   6  229.27   21.26
  -1   5  -6  256.41   16.23
   1  -5   6  245.75   14.92
  -1   5  -6  261.85   17.62
   4   0   4  491.18   34.59
  -4   0  -4  530.76   30.17
   4   0   4  489.21   33.24
   4   0   4  439.03   33.42
  -4   0  -4  569.84   32.25
  -2   3  -6   12.79    2.85
   2  -3   6    9.84    3.01
  -2  -3  -6   10.09    5.33
   2   3   6   11.72    4.82
   2   3   6   14.05    6.23
  -2   3  -6    8.10    3.52
  -2  -3  -6    6.79   10.07
   2  -3   6   18.55    9.91
  -4   4  -3    4.93    3.48
   4  -4   3    1.82    3.23
  -4   4  -3    3.37    3.03
   4  -4   3    1.55    2.99
  -4   4  -3    1.76    8.92
   4  -4   3    1.65    7.97
   4   4   3    5.42    3.80
  -4  -4  -3    1.55    2.75
   4   4   3    4.18    3.18
  -4  -4  -3    3.44    4.49
   4   4   3    8.80    5.80
  -5   0  -2  776.28   43.50
   5   0   2  742.51   45.12
   5   0   2  790.64   45.58
   5   0   2  717.94   46.05
  -2  -9   1   22.52    4.17
   2   9  -1   20.95    4.30
  -2   9   1   15.46    3.18
   2  -9  -1   16.33    3.38
   2  -9  -1   11.94    7.88
  -2  -9   1   19.57    5.17
   2   9  -1   20.81    4.08
  -1   2  -7    1.33    2.35
   1   2   7    5.48    4.87
   1  -2   7    1.81    2.33
  -1   2  -7    1.14    2.84
  -1  -2  -7   -2.60   11.38
   1   2   7    1.22    7.52
  -2   0   8   60.26    5.96
  -2   0   8   75.88   12.90
  -2   0   8   78.12    6.98
  -2   0   8   73.78    7.81
  -2   0   8   60.58    7.61
   0  -6  -6  353.18   22.00
   0  -6  -6  392.55   36.05
   0   6   6  404.93   26.23
   0   6   6  387.42   22.69
   0  -6   6  421.71   23.60
   0   6  -6  394.16   26.63
   5  -5  -2   87.55    8.27
   5   5  -2   71.43    8.97
  -5   5   2   81.99    6.91
   5  -5  -2   80.52    7.69
  -5   5   2   77.77   12.69
   5  -5  -2   78.69    9.39
   5   5  -2   91.83    8.08
  -4   7   2 1526.76  101.71
   4  -7  -2 1445.54   86.21
   4  -7  -2 1399.25   73.48
   4  -7  -2 1600.04  108.82
   4   7  -2 1611.90  107.26
  -4  -7   2 1470.59   79.01
   4   7  -2 1396.85   74.66
   0  -4   7  447.22   25.16
   0   4  -7  447.73   27.52
   0   4   7  455.37   27.51
   0   4   7  430.98   30.26
   0  -4   7  408.69   31.64
   0  -4  -7  476.24   40.18
  -4   1  -4    1.04    2.92
  -4  -1  -4   -2.40    3.54
  -4   1  -4    4.03    3.09
   4   1   4    1.27    2.95
   4  -1   4    3.04    3.40
   4   1   4    3.86    4.38
   4   1   4    5.85    6.22
   4  -1   4   -0.70    3.33
  -4  -1  -4   -0.80    2.77
   4   7  -1   50.04    6.49
   4   7  -1   34.85    6.28
   4  -7  -1   41.32    6.10
  -4   7   1   40.68    5.32
   4  -7  -1   44.91   11.53
   4  -7  -1   37.27    5.56
  -4  -7   1   41.83    5.67
  -4  -7   1   35.20    4.74
  -1   9  -2 1094.05   73.84
   1  -9   2 1065.79   77.70
   1  -9   2 1030.89   69.22
  -1  -9  -2 1003.71   71.91
   1   9   2 1018.38   69.31
  -1  -9  -2 1092.89   73.93
   1   9   2  949.46   65.95
   1  -9   2 1120.38   75.74
   1   9   2 1046.86   71.24
  -2  -9   0  105.65    9.77
   2   9   0  108.67    9.91
   2  -9   0  121.11   10.17
  -2   9   0  115.65   10.10
  -2  -9   0  121.53   10.30
   2  -9   0  101.20   17.32
  -2  -9   0   99.94   10.76
   2  -9   0  109.78   10.82
   2   9   0  103.02   10.38
  -5   0   6  447.74   32.10
  -5   0   6  443.80   33.08
  -5   0   6  423.91   34.02
  -5   0   6  460.71   34.82
   5   0  -6  473.35   34.67
   3   3   5  202.82   16.84
   3  -3   5  201.89   16.18
  -3   3  -5  212.42   19.05
   3   3   5  191.67   16.36
  -3   3  -5  212.12   16.19
  -3  -3  -5  177.62   14.89
  -3  -3  -5  205.87   17.85
   3  -3   5  201.05   17.08
   3   3   5  191.04   19.62
   5  -1   2    6.37    3.94
   5  -1   2   10.38    7.64
   5   1   2   12.16    4.03
  -5   1  -2    6.84    3.34
   5  -1   2    8.58    3.03
   5   1   2    9.18    3.57
  -5  -1  -2   11.14    5.47
  -5  -1  -2   10.92    3.96
  -5   1  -2    6.99    2.42
  -1   0   8  370.00   35.80
   1   0  -8  438.52   31.12
   1   0  -8  389.63   33.74
  -2  -1   8   23.85    5.13
  -2   1   8   20.01    3.67
   2   1  -8   24.41    4.09
  -2  -1   8   23.15    4.45
  -2   1   8   21.66    9.49
  -2  -1   8   15.27    8.17
  -2  -1   8   17.98    3.06
  -2   1   8   15.29    3.88
  -2   1   8   23.19    3.80
  -2   1   8   18.70    4.99
  -4   2   7  266.10   21.70
  -4   2   7  297.05   23.16
  -4  -2   7  345.31   30.13
  -4   2   7  360.54   31.34
  -4  -2   7  324.80   25.72
  -4   2   7  259.57   22.61
  -4   2   7  291.47   23.81
  -4   2   7  295.48   23.08
  -4  -2   7  302.93   23.10
   4   2  -7  300.39   24.04
  -4  -2   7  340.43   25.50
  -4  -2   7  336.08   26.72
  -3  -4   7  450.95   33.12
  -3   4   7  439.84   31.50
  -3  -4   7  443.43   31.54
   3   4  -7  412.15   33.13
  -3  -4   7  438.63   35.74
  -3   4   7  427.08   31.80
  -3   4   7  410.56   29.31
   3  -4  -7  398.62   33.55
  -3   4   7  239.13   29.02
   3   4  -7  432.23   31.36
  -3  -8   3  613.96   43.32
   3  -8  -3  615.37   43.08
  -3   8   3  583.33   43.12
   3   8  -3  646.36   45.65
   3  -8  -3  658.27   45.60
  -3  -8   3  647.97   44.46
   3   8  -3  637.33   45.18
   5   5  -1   52.06    6.68
  -5   5   1   44.67   10.67
  -5  -5   1   49.20    5.96
   5  -5  -1   46.67    5.67
   5   5  -1   54.32    7.17
  -5   5   1   53.01    6.45
   5  -5  -1   46.32    6.56
   5  -5  -1   49.64    8.49
  -5   1   6  402.88   29.53
   5  -1  -6  337.24   27.26
  -5   1   6  378.10   33.50
  -5  -1   6  395.49   29.28
  -5  -1   6  413.30   32.01
  -5   1   6  374.68   31.32
   5   1  -6  402.18   30.42
  -5   1   6  377.42   28.17
  -5  -1   6  442.09   34.18
  -5  -1   6  411.34   31.31
   5  -5  -3  371.20   29.07
  -5  -5   3  415.57   29.71
   5   5  -3  291.76   25.22
  -5   5   3  415.42   29.36
   5  -5  -3  430.89   32.88
  -1  -1   8  244.27   25.98
   1  -1  -8  288.52   27.49
  -1   1   8  256.85   26.10
  -1   1   8  229.31   20.39
   1   1  -8  292.68   27.15
   1   1  -8  276.12   21.05
   2   9  -2  576.48   40.65
   2  -9  -2  520.43   36.25
   2  -9  -2  338.10   46.28
  -2   9   2  521.15   36.24
  -2  -9   2  564.07   39.65
   2  -9  -2  491.30   37.76
   2   9  -2  581.98   42.26
  -2  -9   2  574.80   39.67
  -2  -9   2  583.24   41.76
   1  -9  -3  201.09   15.98
  -1   9   3  182.12   14.20
  -1  -9   3  206.61   17.17
   1  -9  -3  166.56   19.95
  -1   9   3  167.24   13.74
  -1   9   3  193.92   15.54
  -1  -9   3  193.13   15.19
   1   9  -3  230.91   19.06
  -1  -9   3  192.04   19.02
   0   9   3   43.17    6.21
   0   9   3   47.04    5.30
   0  -9  -3   45.35    5.71
   0  -9   3   45.56    6.83
   0  -9  -3   42.16    8.84
   0   9   3   55.70    6.18
   0  -9   3   36.72    9.14
   0  -9   3   40.93    5.33
  -4   7   3  947.48   63.42
   4  -7  -3 1011.16   68.07
  -4  -7   3  962.51   64.75
   4   7  -3 1015.18   68.66
  -4  -7   3  923.59   62.46
   4  -7  -3  919.37   64.51
   4   7  -3  825.76   57.99
  -4   2  -4   17.07    4.25
   4   2   4   17.32    5.12
  -4  -2  -4   14.82    4.28
   4  -2   4   11.67    4.16
   4   2   4   11.74    5.28
   4  -2   4   14.74    6.69
  -4  -2  -4   17.79    4.15
   4  -2   4   13.44    4.03
   4   2   4   15.98    3.97
  -4   2  -4   17.62    3.34
   2  -7   4  242.14   26.81
  -2  -7  -4  213.48   17.44
  -2  -7  -4  229.70   26.54
   2   7   4  200.71   17.40
   2   7   4  225.65   18.98
   2  -7   4  238.79   18.13
  -2   7  -4  226.68   18.06
   2   7   4  229.72   17.97
  -2   7  -4  233.29   17.88
  -2   7  -4  247.63   22.93
   3   8   1   39.55    6.34
   3  -8   1   44.02   15.28
   3   8   1   38.60    5.52
   3  -8   1   50.09    6.04
  -3  -8  -1   45.42    5.81
   3  -8   1   50.05    5.79
  -3  -8  -1   51.18    9.51
  -3  -8  -1   51.83    7.79
  -3   8  -1   42.09    5.25
   3   8   1   44.75    8.01
   5   2   2  190.91   17.30
  -5  -2  -2  204.03   17.33
  -5   2  -2  196.78   15.62
  -5   2  -2  181.37   18.63
   5  -2   2  211.45   17.91
   5   2   2  188.79   17.00
   5  -2   2  188.57   21.28
  -5  -2  -2  205.67   16.86
   5  -2   2  186.45   16.31
   5   2   2  189.30   15.80
   1   5  -7  459.43   33.05
   1   5  -7  418.78   32.25
  -1   5   7  453.83   32.89
  -1   5   7  414.26   35.43
  -1  -5   7  433.74   38.51
   1  -5  -7  477.04   41.06
   1  -5  -7  393.33   32.31
  -1  -5   7  443.02   31.03
   4  -7   0    7.19    3.49
   4   7   0    3.30    3.23
  -4  -7   0   -0.99    2.88
   4  -7   0    5.55    2.95
   4  -7   0    3.57    6.38
  -4   7   0    3.27    2.40
  -4   7   0    3.68    8.53
   4   7   0   -0.95    4.23
  -4  -7   0    1.38    3.42
  -2  -2   8   59.07    6.42
  -2   2   8   68.22   11.67
  -2   2   8   52.62    6.46
   2   2  -8   58.37    6.77
  -2   2   8   58.61    7.75
  -2  -2   8   55.49   10.58
  -2  -2   8   54.32    8.38
  -3  -7   5  136.33   12.17
   3  -7  -5  132.74   11.64
  -3  -7   5  119.45   10.07
   3   7  -5  121.21   11.60
  -3   7   5  123.00   10.79
  -3   7   5  121.03   10.40
   3   7  -5  123.26   11.33
   3  -7  -5  123.34   13.94
  -2   5   7  123.67   10.88
   2   5  -7  130.72   14.40
  -2  -5   7  138.54   11.01
  -2  -5   7  132.20   12.53
   2  -5  -7  107.40   11.03
   2   5  -7  145.31   13.50
  -2   5   7  116.05   12.78
  -2  -5   7  148.46   15.98
  -3   6   6    9.70    2.85
  -3  -6   6    4.55    2.86
   3  -6  -6    4.84    5.89
  -3  -6   6   12.31    3.08
  -3   6   6    8.96    3.83
   3  -6  -6   12.38    4.79
   3   6  -6   10.95    3.93
   3   6  -6    4.89    6.42
   2  -9   1  805.00   69.14
   2  -9   1 1037.75   71.01
  -2  -9  -1 1061.12   71.05
   2   9   1 1021.10   69.46
  -2  -9  -1 1013.90   71.51
   2  -9   1 1049.31   70.92
  -2   9  -1 1042.81   70.62
   2   9   1  991.13   67.81
  -5   2   6   20.60    3.41
  -5  -2   6   22.22    5.24
   5  -2  -6   16.67    3.76
  -5  -2   6   16.71    4.69
   5   2  -6   13.90    4.05
  -5  -2   6   15.67    4.25
  -5   2   6   18.87    5.02
   5  -2  -6   15.45    5.65
  -5   2   6   21.67    4.69
  -1  -8  -4  567.79   49.51
   1   8   4  497.70   36.49
   1   8   4  551.88   39.88
   1  -8   4  620.05   43.47
  -1   8  -4  590.32   41.58
  -1  -8  -4  486.39   36.41
   1  -8   4  594.29   40.80
   1  -8   4  500.59   41.89
  -3   0   8  822.70   58.49
  -3   0   8  881.04   61.57
  -3   0   8  792.96   55.11
  -3   0   8  915.79   72.49
  -3   0   8  805.29   57.44
  -3   0   8  901.68   62.43
   1  -3   7    0.96    8.66
   1   3   7    4.75    6.80
   1   3   7    1.75    4.17
  -1   3  -7    3.13    3.00
   1  -3   7    2.64    2.40
  -1  -3  -7    8.60   10.78
  -1   3  -7    2.93    3.40
   5   4   1   12.14    4.80
  -5   4  -1    4.98    2.90
   5   4   1    6.81    3.35
   5  -4   1    6.88    2.50
   5  -4   1    9.26    4.86
  -5  -4  -1    4.09    4.02
   5  -4   1    7.10    6.49
  -5   4  -1    2.27   10.16
  -5  -4  -1    2.88    4.88
   5   4   1    8.76    2.69
  -1  -2   8    3.02    2.14
  -1  -2   8   -4.30    7.66
  -1   2   8    4.10    9.92
  -1   2   8   13.13    4.72
   1   2  -8    3.98    2.71
   1  -2  -8    5.53    6.98
   1  -7   5    1.78    2.73
  -1   7  -5    2.30    2.58
  -1   7  -5    0.67    3.48
  -1  -7  -5    5.06    8.82
   1  -7   5    8.44   10.20
   6   0  -2   19.55    5.12
  -6   0   2   21.02    8.24
   2  -8   3  377.13   34.64
   2   8   3  371.48   27.64
   2  -8   3  365.01   26.36
  -2  -8  -3  372.45   28.43
   2  -8   3  360.61   28.08
   2   8   3  353.27   27.78
  -2   8  -3  354.16   26.09
  -2  -8  -3  363.63   32.05
   2   8   3  349.85   26.39
   4   6  -5  586.07   45.88
  -4   6   5  724.80   49.61
   4  -6  -5  741.00   51.11
   4   6  -5  747.16   54.16
   4  -6  -5  777.03   56.50
  -4   6   5  716.49   48.97
  -4  -6   5  781.42   53.63
  -4  -6   5  773.83   53.24
   6   0  -3   -0.85    3.74
  -6   0   3    0.15    4.71
  -6   0   3    0.56    7.52
  -5  -4   5  433.74   31.53
   5   4  -5  464.07   34.40
   5  -4  -5  434.63   32.62
   5  -4  -5  423.55   36.90
  -5   4   5  458.37   32.11
   5  -4  -5  474.82   35.23
   5   4  -5  349.90   28.67
  -3  -1   8  613.07   44.93
  -3  -1   8  641.10   50.09
   3   1  -8  751.78   52.35
  -3  -1   8  596.15   44.77
  -3  -1   8  644.31   46.65
  -3   1   8  617.62   45.27
  -3   1   8  555.19   39.55
  -3  -1   8  624.21   44.24
  -3   1   8  601.37   43.84
  -3   1   8  642.05   45.93
  -3   1   8  634.45   49.81
  -4   3   7  323.14   24.33
   4   3  -7  288.33   22.65
   4  -3  -7  356.01   33.64
  -4  -3   7  369.10   27.22
  -4   3   7  355.16   26.26
  -4  -3   7  358.60   27.68
  -4  -3   7  364.69   33.45
  -4   3   7  370.85   32.69
  -4   3   7  363.59   27.21
  -4  -3   7  373.12   28.49
   6   1  -2  200.01   18.42
   6  -1  -2  216.03   19.23
  -6   1   2  224.02   22.01
   6  -1  -2  177.34   19.00
  -5   5   0   11.02    3.60
   5  -5   0   11.11    3.26
   5  -5   0    9.29    6.23
   5  -5   0   15.17    4.70
   5   5   0   13.12    3.08
   5   5   0   15.73    5.04
   5   5   0   11.38    3.16
  -5   5   0   19.15    8.50
  -5  -5   0   10.22    4.13
   6   1  -3 1114.76   76.07
  -6   1   3 1183.11   83.48
   6  -1  -3 1105.97   77.26
  -6  -1   3 1126.78   78.34
  -6  -1   3 1208.55   88.16
   6  -1  -3 1145.98   78.41
   2   4   6  380.16   32.67
  -2  -4  -6  267.64   24.30
   2  -4   6  405.31   28.90
  -2   4  -6  435.92   31.65
  -2   4  -6  404.72   29.53
   2   4   6  382.52   29.46
  -2  -4  -6  436.40   38.67
  -4   5   6 2177.98  143.45
   4   5  -6 1836.18  124.71
   4  -5  -6 2045.88  137.46
  -4  -5   6 2266.14  148.78
  -4   5   6 2208.52  144.88
  -4  -5   6 2278.37  149.53
   4   5  -6 1948.93  133.59
   4  -5  -6 2283.87  152.05
   5  -5  -4   17.68    5.42
   5   5  -4    5.98    2.96
  -5  -5   4    9.64    3.95
   5  -5  -4    6.94    4.48
   5  -5  -4    4.98    3.04
  -5   5   4    3.97    2.84
   4  -6   2  335.69   37.22
  -4   6  -2  336.09   31.28
   4   6   2  314.29   26.28
  -4  -6  -2  274.34   22.88
   4   6   2  353.22   26.19
  -4  -6  -2  352.63   26.34
   4  -6   2  335.48   25.78
   4  -6   2  345.10   26.65
  -4   6  -2  322.15   25.63
  -4  -6  -2  314.91   26.15
   2  -6   5  284.34   29.33
  -2   6  -5  277.36   21.48
  -2  -6  -5  262.89   21.00
  -2   6  -5  284.19   21.65
   2  -6   5  289.17   22.40
  -2  -6  -5  258.24   25.72
   2   6   5  262.36   22.67
   2   6   5  272.83   21.34
  -2  -9   3   42.41    5.38
   2  -9  -3   45.58    5.33
   2   9  -3   58.53    6.51
   2   9  -3   50.66    5.88
  -2   9   3   51.80    6.00
  -3  -4  -5  326.81   24.95
  -3   4  -5  310.08   23.54
   3   4   5  279.53   27.06
   3   4   5  307.50   24.48
   3  -4   5  301.82   30.01
   3  -4   5  272.81   21.85
  -3  -4  -5  291.37   23.94
  -3   4  -5  297.79   23.28
   6   0  -1    2.67    4.49
   6   0  -1    1.49    5.15
  -1   8   5 1000.95   67.25
   1  -8  -5 1018.90   68.93
  -1  -8   5 1031.54   68.79
  -1   8   5  990.73   66.95
   1  -8  -5  614.90   65.88
   1   8  -5 1032.90   71.03
  -1  -8   5  963.68   74.28
   0   0  -8  631.28   43.47
   0   0   8  609.26   56.52
   0 -10   0 2867.73   95.91
   0  10   0 2737.96   88.22
   0  10   0 2546.00  168.38
   3  -7   3   12.43   10.76
  -3   7  -3   12.67    8.75
   3   7   3   13.74    3.33
  -3   7  -3    5.01    3.53
  -3  -7  -3   13.38    5.61
   3   7   3   13.66    5.89
  -3  -7  -3   17.50    3.61
   3  -7   3    9.91    3.51
   3   7   3    5.06    4.80
   4  -3   4  207.55   18.86
  -4  -3  -4  174.48   16.82
   4   3   4  195.90   18.39
   4   3   4  202.30   13.00
   4   3   4  190.59   12.24
  -4   3  -4  203.19   12.94
   4  -3   4  208.87   11.41
  -4  -3  -4  179.28   11.12
  -4   3  -4  206.63   15.88
   4  -3   4  186.03   16.58
  -4  -5  -3   23.53    6.08
  -4   5  -3   21.75   10.52
  -4  -5  -3   22.20    4.06
   4  -5   3   19.31    8.93
  -4   5  -3   20.62    3.69
   4   5   3   17.33    4.96
  -4   5  -3   18.90    4.58
   4  -5   3   29.33    4.78
   4   5   3   20.21    4.54
   4   5   3   24.77    4.29
   4  -5   3   29.92    4.52
  -3  -8   4    6.57    2.88
   3   8  -4   16.79    3.62
  -3  -8   4   12.15    3.81
  -3   8   4   12.23    3.72
   3   8  -4    8.19    3.14
   3  -8  -4   14.22    3.74
   1   7  -6   55.97    5.84
   1   7  -6   56.80    6.84
  -1  -7   6   59.90    4.97
  -1   7   6   49.19    5.12
   1  -7  -6   42.73   12.05
   1  -7  -6   54.53    5.55
   6   1  -1  544.42   29.94
   6  -1  -1  335.22   25.79
   6  -1  -1  560.38   29.64
  -6   1   1  587.99   33.82
  -6  -1   1  552.30   25.10
   6  -1  -1  548.09   28.65
   5   3   2  490.85   27.39
   5   3   2  486.91   23.33
  -5   3  -2  508.98   23.76
   5   3   2  493.73   22.89
   5  -3   2  484.57   21.69
  -5  -3  -2  471.97   22.25
  -5   3  -2  506.75   19.44
  -5  -3  -2  483.80   22.16
   5  -3   2  469.96   21.23
   5  -3   2  528.89   30.55
   0   1   8  331.82   24.50
   0  -1   8  287.52   23.48
   0  -1  -8  346.34   25.82
   0   1   8  279.63   17.69
  -3   2   8  364.84   18.98
  -3  -2   8  349.17   19.39
  -3   2   8  335.28   17.08
  -3  -2   8  359.19   18.10
  -3  -2   8  365.11   21.12
  -3   2   8  359.50   27.38
  -3   2   8  337.71   18.23
  -3   2   8  374.13   18.87
  -3  -2   8  350.38   19.11
   3   2  -8  398.91   20.20
  -2  -3   8   60.45   11.66
  -2  -3   8   57.28    5.08
   2   3  -8   64.05    6.58
   2   3  -8   60.59    8.26
  -2   3   8   59.57   12.52
  -2   3   8   59.39    6.17
  -2   3   8   61.27    7.40
   6   2  -2 1159.30   51.83
  -6   2   2 1344.77   56.49
   6  -2  -2 1192.95   44.29
   6  -2  -2 1172.24   47.51
   6   0  -4   16.60    4.52
  -6   0   4   16.59    6.34
  -6   0   4   13.50    6.04
  -4  -7   4    9.81    3.63
   4  -7  -4   21.39    4.83
   4   7  -4   16.77    3.98
   4   7  -4   19.24    3.68
   4  -7  -4   18.13    4.34
  -4  -7   4   15.61    3.90
  -4   7   4   20.01    3.67
   0  -5   7   61.42   12.63
   0   5   7   57.18    5.80
   0  -5  -7   64.99   12.57
   0  -5  -7   34.36    7.96
   0  -5   7   60.48    5.36
   0   5   7   59.38    8.09
   0   5  -7   63.84    7.36
   0 -10   1  607.99   26.80
   0  10   1  560.89   24.32
   0 -10  -1  581.97   25.81
   0 -10   1  571.16   31.90
   0 -10  -1  580.32   23.18
   0 -10   1  588.81   23.30
   0  10   1  568.39   23.69
  -6  -2   3  425.85   19.47
   6  -2  -3  340.03   20.47
   6   2  -3  396.85   21.91
   6  -2  -3  369.34   20.89
  -6   2   3  402.62   25.81
   1   9   3   57.54    5.29
  -1  -9  -3   64.94    6.49
  -1   9  -3   62.51    5.70
  -1  -9  -3   63.29   10.64
   1   9   3   60.96    6.26
   1  -9   3   65.62   11.30
   1  -9   3   66.95    5.65
   1  -9   3   66.46    7.38
   1   9   3   47.66    6.74
  -5   3   6    2.28    2.37
   5   3  -6    3.93    3.37
   5  -3  -6    4.01    4.42
   5  -3  -6    1.64    3.02
  -5  -3   6    1.16    3.68
   5   3  -6    3.48    2.18
   1   3  -8   87.25    9.34
  -1  -3   8   84.35    5.67
   1  -3  -8   86.66   13.02
   1   3  -8   76.75    7.15
  -1   3   8   92.35    8.29
  -1   3   8   80.16   13.25
  -1  -3   8   73.44   12.09
  -3   6  -4   19.18    3.43
   3  -6   4   16.44   10.10
   3   6   4   22.09    5.34
   3   6   4   23.67    4.27
  -3   6  -4   16.71    3.69
   3  -6   4   22.02    4.15
  -3  -6  -4   15.77    3.21
  -3  -5   7  169.05    9.81
  -3  -5   7  176.43   10.19
  -3   5   7  160.84    9.40
   3  -5  -7  151.25   11.49
  -3   5   7  156.18   10.15
  -3  -5   7  167.97   15.38
   3   5  -7  189.92   14.94
  -3   5   7  170.20   11.34
   3   5  -7  170.52   11.81
   6   1  -4  258.03   15.75
   6  -1  -4  269.65   16.45
  -6  -1   4  288.39   16.89
  -6  -1   4  285.27   18.63
  -6   1   4  256.70   16.41
   2  -7  -6  118.15    9.29
  -2  -7   6  102.18   14.09
   2   7  -6  130.83   10.57
  -2  -7   6  132.26    8.85
  -2   7   6  105.01    7.58
  -2   7   6  104.68    7.94
   4   7   1  253.56   19.67
   4  -7   1  262.61   28.03
  -4  -7  -1  300.87   15.40
  -4   7  -1  290.17   14.23
   4   7   1  283.74   17.41
  -4  -7  -1  278.47   16.94
   4  -7   1  292.34   15.34
   4   7   1  272.64   13.93
   4  -7   1  289.47   15.19
  -4   7  -1  262.28   22.32
  -1   6  -6  391.25   18.46
   1  -6   6  391.97   15.97
  -1  -6  -6  405.22   29.23
   1   6   6  351.95   20.13
  -1  -6  -6  296.04   17.94
  -1   6  -6  373.73   18.52
   2  -8  -5   42.68    4.94
  -2   8   5   40.93    4.16
   2   8  -5   41.06    5.16
  -2   8   5   43.36    5.19
  -2  -8   5   39.41    4.00
  -1  10   0  456.83   19.90
   1 -10   0  436.44   28.40
   1 -10   0  475.07   22.75
   1  10   0  429.85   18.30
  -1 -10   0  452.69   21.52
   1  10   0  438.92   19.65
  -1 -10   0  451.18   21.21
   0  -8  -5  235.41   14.68
   0  -8  -5  218.07   30.07
   0   8   5  265.36   15.11
   0   8   5  251.34   13.23
   0  -8   5  268.25   13.15
   0  -8   5  247.61   21.63
   0   8   5  239.23   12.15
   1  10  -1  841.80   31.72
   1  10  -1  838.68   32.54
   1 -10  -1  787.73   29.65
   1 -10  -1  756.29   32.19
  -1  10   1  882.75   32.20
   1 -10  -1  741.24   49.53
  -1 -10   1  860.08   34.29
   5   6  -2   11.65    3.29
   5   6  -2    9.64    4.43
   5  -6  -2   12.29    4.27
   5  -6  -2   13.76    4.04
  -5   6   2   13.10    3.30
   5  -6  -2   11.69    3.11
   6  -2  -1   10.81    4.75
   6  -2  -1    8.34    2.63
   6  -2  -1   13.84    4.88
  -6   2   1   17.82   11.56
  -6  -2   1    8.17    4.69
   6   2  -1    9.72    4.16
   0   2   8   47.60   11.01
   0   2  -8   50.84    7.40
   0  -2  -8   61.49   11.81
   0  -2   8   52.53   11.20
   0   2   8   45.66    7.05
   2  -9   2  859.61   42.78
   2  -9   2 1002.90   34.43
  -2  -9  -2  984.06   45.03
   2  -9   2  976.36   36.05
  -2   9  -2  983.62   35.32
   2   9   2  936.81   33.99
  -2  -9  -2 1015.36   37.26
   2   9   2  979.28   37.38
   2   9   2  948.67   37.94
  -1   4  -7  116.20    8.16
   1  -4   7  126.59   14.65
  -1   4  -7  103.68    8.39
  -1  -4  -7  103.21   15.82
   1  -4   7  108.13    6.94
   1   4   7  110.87   12.51
  -3   8  -2  383.08   24.07
   3   8   2  344.46   17.12
  -3   8  -2  312.40   15.51
   3  -8   2  261.75   21.18
   3   8   2  346.25   17.10
   3  -8   2  330.68   16.87
  -3  -8  -2  365.90   17.68
   3   8   2  310.56   16.85
  -3  -8  -2  335.12   17.24
   1   9  -4 1427.61   49.38
  -1   9   4 1385.45   46.60
  -1   9   4 1468.09   49.45
  -1  -9   4 1300.55   53.76
   1  -9  -4 1504.63   51.72
  -1  -9   4 1406.08   47.41
  -3   0  -6  191.64   11.04
   3   0   6  187.35   17.84
  -3   0  -6  171.97   12.57
  -3   0  -6  204.36   10.40
   5  -6  -1   12.11    5.02
   5  -6  -1    8.60    4.18
  -5   6   1    7.38    3.40
   5  -6  -1    7.22    4.29
  -5  -6   1    8.42    3.78
   5   6  -1    8.89    4.76
   5   6  -1    5.24    2.48
   5   6  -3   90.72    8.14
   5   6  -3   88.16    7.22
   5  -6  -3   79.67    8.87
   5  -6  -3   92.70    9.07
  -5   6   3   96.84    7.63
  -5  -6   3  102.65    6.64
  -4  -4   7   25.88    6.08
  -4   4   7   24.73    3.97
  -4  -4   7   34.12    4.30
  -4   4   7   29.38    3.81
  -4  -4   7   26.82    4.31
   4  -4  -7   30.18    5.33
  -4   4   7   25.93    4.31
   4   4  -7   24.58    4.44
  -6  -2   4    4.35    4.57
  -6   2   4    1.38    6.33
   6  -2  -4    1.75    3.48
   6   2  -4   -1.65    4.55
   0  -7   6   89.06    7.02
   0  -7  -6   58.84    5.72
   0  -7  -6   83.03   15.48
   0   7  -6   68.33    6.43
   0   7   6   60.27    5.69
   0   7   6   65.01    8.03
   3   9  -1    0.86    2.78
   3  -9  -1    0.63    2.79
  -3  -9   1    0.09    3.47
   3   9  -1    1.21    4.25
  -3   9   1    1.32    3.03
  -3  -9   1   -2.00    3.27
  -2   0  -7   -0.74    2.60
   2   0   7    3.06    8.46
   6   0   0  540.29   25.17
   6   0   0  575.77   27.83
   6   0   0  520.47   33.99
   6   0   0  549.34   25.63
  -3  -1  -6   94.63    9.56
  -3   1  -6  106.67    7.52
   3   1   6  105.51   10.23
   3   1   6   94.39   14.07
   3  -1   6   92.51   16.47
  -3  -1  -6  110.87    9.33
  -3   1  -6  120.78    8.03
   5   0   3   -0.76    3.61
   5   0   3    1.03    4.17
  -5   0  -3    0.80    3.28
   1 -10   1 1128.09   38.95
   1  10   1 1192.87   41.05
  -1 -10  -1 1153.98   40.33
   1  10   1 1119.12   40.57
   1 -10   1 1120.70   40.92
  -1  10  -1 1235.97   42.45
  -1 -10  -1 1146.11   46.54
   1 -10   1 1221.00   56.69
  -3   3   8   78.19    7.55
  -3  -3   8   91.99    7.24
  -3   3   8   81.02    7.37
   3   3  -8   97.01    6.88
  -3   3   8   79.52   12.80
  -3  -3   8   78.85    8.38
  -3   3   8   64.56    9.53
  -3  -3   8   95.83    6.79
  -3  -3   8   95.98   12.25
   0   9   4  613.71   23.65
   0  -9   4  627.44   37.85
   0   9   4  597.02   24.11
   0  -9  -4  595.46   36.16
   0  -9   4  675.99   26.34
   0   9   4  632.95   23.59
   0  -9  -4  632.32   26.89
   5  -5   1  129.21    9.13
   5  -5   1  125.14   13.34
   5   5   1  133.83    8.73
  -5  -5  -1  130.60    8.65
   5   5   1  121.74    9.29
   5  -5   1  111.15    9.06
  -5   5  -1  125.76   15.29
  -5   5  -1  128.09    8.93
   5   5   1  114.45    7.52
   6  -3  -2  831.51   36.47
   6   3  -2  820.74   37.39
   6  -3  -2  838.16   36.82
  -6   3   2  875.59   53.31
   6  -3  -2  850.46   36.34
   0 -10  -2  324.87   17.13
   0 -10   2  321.95   14.31
   0  10   2  332.83   15.53
   0  10   2  307.92   17.43
   0 -10   2  327.50   17.46
   0 -10   2  346.13   23.10
   0 -10  -2  333.08   19.10
   3  -9  -2  521.42   20.86
   3   9  -2  484.72   24.85
   3   9  -2  537.15   22.65
  -3  -9   2  487.75   19.98
  -3   9   2  503.34   20.48
   3  -9  -2  324.55   43.18
   2  -1   7   24.41   10.10
   2   1   7   19.22    8.83
  -2   1  -7   30.82    4.65
   2   1   7   16.03    5.34
  -2   1  -7   35.62    4.40
   6   1   0  230.45   13.12
   6  -1   0  240.80   14.79
   6   1   0  193.95   17.42
   6   1   0  248.63   17.08
   6  -1   0  245.86   19.17
  -6  -1   0  232.92   14.89
   6  -1   0  241.03   16.73
   6  -3  -3    7.04    3.63
   6  -3  -3    9.61    4.25
   6   3  -3    9.95    4.70
  -6  -3   3    8.79    4.81
   6  -3  -3   11.13    5.92
  -5   5   5  179.38   10.33
   5  -5  -5  188.22   12.83
   5   5  -5  179.12   11.50
   5  -5  -5  187.81   16.28
  -5  -5   5  170.64    9.68
   5   5  -5  133.59   12.93
   5   1   3  132.67   11.45
  -5  -1  -3  145.92   10.83
   5  -1   3  160.51   16.55
   5  -1   3  157.69   14.53
  -5  -1  -3  145.04   11.75
   5   1   3  159.26   15.42
  -5   1  -3  167.14   11.66
   5  -1   3  177.96   11.76
  -5   1  -3  156.41    9.52
   1 -10  -2  299.43   27.49
   1  10  -2  369.52   17.76
   1 -10  -2  351.20   16.19
   1  10  -2  381.36   17.32
  -1  10   2  356.93   15.44
  -1 -10   2  404.30   21.08
   1 -10  -2  334.67   20.79
  -1 -10   2  351.95   16.40
  -1   6   7   21.71    4.27
  -1   6   7   18.16    4.92
   1   6  -7   22.75    4.73
   1  -6  -7   17.59    4.92
   1  -6  -7   16.25    8.89
  -1  -6   7   24.59   10.33
  -1  -6   7   22.88    3.48
   1   6  -7   16.33    4.67
  -5   0   7   -3.30    4.71
  -5   0   7   -0.05    2.68
  -5   0   7   -1.44    4.12
  -5   0   7    2.35    4.90
   2   6  -7  262.82   15.00
  -2  -6   7  270.90   12.41
   2   6  -7  264.74   17.37
  -2  -6   7  240.47   22.37
  -2   6   7  247.67   14.72
   2  -6  -7  212.39   13.46
   4  -8  -2   19.09    4.16
   4  -8  -2   14.50    6.20
  -4  -8   2   16.61    3.84
   4  -8  -2   12.20    4.10
  -4   8   2   16.35    3.48
   4   8  -2   18.19    3.65
   4   8  -2   23.94    4.96
  -3  -9   0   54.99    6.39
   3   9   0   48.12    5.10
   3  -9   0   23.20   12.88
   3  -9   0   44.38    6.47
  -3  -9   0   47.97    6.14
   3   9   0   38.48    5.48
  -3   9   0   46.00    4.73
   3  -9   0   49.17    4.94
  -4   4  -4    0.57    3.09
   4  -4   4   -0.80    3.72
   4  -4   4   -2.46    8.74
   4   4   4   -0.11    5.40
   4   4   4   -1.54    3.26
   4   4   4   -0.77    3.31
  -4  -4  -4    1.01    3.96
  -4  -4  -4    0.19    2.82
  -4   4  -4    2.51    3.01
   4  -8  -1 2216.50   73.81
   4  -8  -1 2224.57   73.18
   4  -8  -1 2278.32  147.34
   4   8  -1 2294.62  139.17
   4  -8  -1 2267.07  139.45
  -4  -8   1 2097.48   70.11
   4   8  -1 2084.74   70.71
  -4   8   1 2233.58  134.91
  -4  -8   1 2325.12  140.44
   2   5   6  278.89   19.26
  -2   5  -6  290.70   15.22
  -2  -5  -6  259.18   16.77
  -2  -5  -6  200.30   15.80
   2  -5   6  273.20   13.49
  -2   5  -6  287.17   13.84
   2   5   6  280.79   14.15
  -4   0   8  871.26   38.14
  -4   0   8  966.43   38.54
  -4   0   8 1021.32   38.97
  -4   0   8  887.30   36.93
  -4   0   8 1000.02   36.45
  -4   0   8  977.96   42.81
   5  -4   2  254.45   18.81
   5  -4   2  247.02   13.87
  -5  -4  -2  232.02   12.02
   5   4   2  223.03   17.06
   5  -4   2  249.31   14.49
  -5  -4  -2  242.20   18.05
   5   4   2  224.73   12.08
   5   4   2  225.05   13.19
  -5   4  -2  266.71   16.64
  -6   0   5    4.47    5.33
   6   0  -5    4.86    4.48
  -6   0   5    4.21    4.86
   2  -9  -4   18.30    3.91
  -2   9   4   16.93    3.82
   2   9  -4   18.01    3.55
  -2  -9   4   14.35    3.33
   2   9  -4   16.15    4.01
  -5   1   7  241.83   13.59
  -5  -1   7  276.99   16.23
  -5   1   7  269.48   14.72
  -5   1   7  275.69   16.63
   5   1  -7  284.44   15.35
  -5   1   7  301.95   18.94
  -5  -1   7  276.06   18.83
  -2  -4   8  875.74   31.12
   2   4  -8  863.10   34.66
   2   4  -8  824.90   43.51
  -2   4   8  827.37   35.56
  -2   4   8  847.17   40.69
  -2  -4   8  849.42   40.29
   3   2   6  221.29   21.09
  -3  -2  -6  239.82   17.81
  -3   2  -6  248.34   18.41
   3   2   6  257.34   20.50
  -3   2  -6  241.36   18.83
  -3  -2  -6  238.17   17.27
   3  -2   6  218.50   18.58
   3  -2   6  262.82   27.27
  -4   1   8   70.70    7.80
  -4  -1   8   70.26    9.98
  -4  -1   8   71.68    6.68
  -4  -1   8   67.94    8.46
  -4  -1   8   86.77   11.42
  -4  -1   8   80.00    8.13
  -4   1   8   76.35    8.39
  -4   1   8   85.56    9.90
  -4  -1   8   67.48    8.51
  -4   1   8   87.84   13.38
  -4   1   8   69.29    8.73
  -4   1   8   82.04    8.60
  -5   4   6 1134.20   72.43
   5   4  -6 1301.94   82.02
   5   4  -6  880.63   59.25
   5  -4  -6 1331.60   84.28
  -5  -4   6 1251.93   77.05
   3   5   5   98.50    9.42
  -3  -5  -5   92.15    9.58
   3  -5   5   95.99   10.01
  -3   5  -5   94.74    8.53
   3  -5   5  102.01   15.19
  -3  -5  -5   97.05    9.01
  -3   5  -5  110.52   11.09
   3   5   5   82.09   11.46
   6   3  -1   25.11    5.89
   6  -3  -1   39.93    7.33
  -6   3   1   39.64   11.75
   6  -3  -1   36.67    6.92
  -6  -3   1   28.38    6.17
   6  -3  -1   30.79    4.69
   6   1  -5    5.73    3.59
  -6  -1   5    2.67    4.83
  -6   1   5    7.31    5.26
  -6  -1   5    5.74    4.89
   6  -1  -5   -1.00    3.99
   0   3   8   28.45    6.46
   0  -3  -8   29.24   10.39
   0   3   8   25.54   10.41
   0  -3   8   30.89   13.96
   0   3  -8   26.69    5.34
   1  -4  -8   59.20   11.46
  -1  -4   8   52.00   12.20
  -1   4   8   46.44    9.90
  -1   4   8   57.45    7.13
   1   4  -8   53.47    6.44
   1   4  -8   54.66    7.91
  -1  -4   8   56.88    5.55
   5  -6   0 1006.75   64.53
  -5   6   0  962.01   60.24
   5   6   0  903.84   58.06
   5  -6   0  995.87   62.94
   5   6   0  977.86   63.56
  -5  -6   0  939.66   58.95
   5  -6   0 1047.19   74.19
   2   2   7   72.52   12.45
   2  -2   7   63.89   14.34
  -2   2  -7   66.00    7.30
   2   2   7   75.56    9.14
  -2   2  -7   70.16    6.86
   3   7  -6  829.71   52.96
  -3  -7   6  779.41   48.87
  -3  -7   6  716.05   45.63
  -3   7   6  768.38   49.06
   3  -7  -6  696.41   44.69
  -3   7   6  729.22   45.54
  -3  -7   6  825.75   56.69
  -6  -2   0   15.20    5.46
   6   2   0   14.49    4.51
   6  -2   0   14.04    4.83
   6   2   0   13.46    5.11
   6   2   0   14.87    4.93
   6  -2   0   17.30    6.18
   6  -2   0   16.91    3.64
   4  -6  -6  391.26   31.39
  -4  -6   6  399.79   27.27
  -4   6   6  385.64   26.04
   4   6  -6  325.96   26.77
   4  -6  -6  371.10   26.65
  -4   6   6  389.46   26.58
   5   2   3  143.40   14.16
   5  -2   3  147.28   13.49
   5   2   3  146.71   13.15
  -5   2  -3  142.77   13.52
   5  -2   3  133.48   14.46
  -5   2  -3  138.30   10.69
   5   2   3  146.33   13.64
  -5  -2  -3  130.08   12.41
  -5  -2  -3  123.31   12.08
   5  -2   3  128.96   16.70
  -5   6   4 1745.70  105.78
   5   6  -4 1570.60   98.71
   5  -6  -4 1749.85  108.26
   5  -6  -4 1852.14  115.53
  -5  -6   4 1836.20  110.68
   5  -6  -4 1293.66   84.76
   6   3  -4  582.18   42.33
  -6  -3   4  526.23   35.46
   6  -3  -4  583.62   40.69
   4   8  -3  196.75   15.83
  -4  -8   3  211.34   15.78
   4   8  -3  188.14   15.85
   4  -8  -3  192.71   14.80
   4  -8  -3  172.20   15.05
  -4   8   3  174.63   13.16
  -4  -8   3  185.67   14.37
  -4   0  -5   -2.54    4.46
  -4   0  -5    2.41    2.72
  -4   0  -5    0.41    2.49
   4   0   5   -3.02    8.44
  -3  -9   3 1294.21   78.76
   3   9  -3 1329.11   82.96
  -3   9   3 1109.83   69.83
   3  -9  -3 1321.28   81.98
   3   9  -3 1392.13   86.48
  -3  -9   3 1323.78   82.41
   4   7  -5  178.47   15.49
   4  -7  -5  194.67   18.52
   4   7  -5  194.84   15.44
  -4  -7   5  199.63   14.44
   4  -7  -5  193.35   15.87
  -4   7   5  192.22   14.18
   2   8   4  817.00   53.81
  -2  -8  -4  842.22   62.73
   2  -8   4  768.10   57.35
  -2   8  -4  849.50   53.59
   2  -8   4  843.85   53.37
  -2  -8  -4  786.43   50.04
   2   8   4  826.94   52.49
  -2  10   1  349.14   23.54
   2 -10  -1  305.48   30.93
   2 -10  -1  333.39   25.31
   2  10  -1  336.61   24.37
  -5  -2   7  452.87   29.89
  -5   2   7  401.25   27.27
  -5   2   7  436.99   34.85
  -5   2   7  400.70   27.04
   5   2  -7  416.31   28.95
  -5   2   7  385.93   28.75
  -4  -8   0    1.28    3.61
  -4   8   0    2.37    3.28
  -4  -8   0    1.17    3.43
   4   8   0   -0.52    2.56
   4   8   0   -1.41    4.75
   4  -8   0    7.01    3.40
   4  -8   0    3.26    7.22
   3  -8  -5  132.84   11.48
  -3   8   5  115.78    9.91
  -3  -8   5  115.29    9.54
  -3  -8   5  128.24   10.70
   3   8  -5  128.87   12.03
   3   8  -5  125.44   11.67
  -4   1  -5   85.83    8.07
   4   1   5   78.45    8.91
  -4  -1  -5   94.36    8.56
  -4  -1  -5   82.98    9.80
   4   1   5   90.91   11.93
  -4   1  -5   91.15    8.62
   4  -1   5   84.38   12.22
   4  -1   5   77.18   10.57
  -4   2   8  272.70   27.31
   4   2  -8  269.34   21.20
  -4  -2   8  282.18   27.53
  -4   2   8  269.74   19.76
  -4   2   8  250.90   19.35
  -4   2   8  258.21   22.50
  -4  -2   8  267.10   19.35
  -4  -2   8  254.98   20.26
  -1  10  -2  254.61   18.09
   1  10   2  230.75   16.79
  -1 -10  -2  242.05   23.30
   1  10   2  238.70   19.10
   1 -10   2  225.46   16.54
   1 -10   2  216.47   17.90
   1 -10   2  218.37   22.91
  -1 -10  -2  230.89   16.90
   4   6   3  112.99   11.15
   4   6   3  105.25    9.59
  -4  -6  -3   97.49   10.26
   4  -6   3  110.45   17.34
  -4   6  -3  105.51    9.55
   4   6   3  114.42   11.08
  -4  -6  -3  107.47    9.34
   4  -6   3  103.26   10.82
   2 -10   0   85.73    8.76
  -2 -10   0  101.75    8.72
  -2  10   0  101.80    8.80
  -2 -10   0   77.49    8.85
   2 -10   0   81.13   14.89
   2  10   0   79.81    8.09
   2  10   0   96.63    8.90
   2 -10   0   94.54    9.85
   6  -2  -5  957.06   62.96
   6  -2  -5  913.41   59.63
  -6  -2   5  971.75   61.14
   6   2  -5  929.29   59.57
  -4  -7  -2   42.30    7.01
   4  -7   2   63.64    7.01
   4   7   2   59.41    7.54
   4   7   2   54.83    7.71
  -4   7  -2   57.08    6.42
  -4   7  -2   41.71   10.02
   4  -7   2   41.28    9.66
  -4  -7  -2   60.17    6.25
   4   7   2   55.94    6.02
  -2  -7  -5  154.20   13.25
  -2   7  -5  162.13   12.53
   2  -7   5  163.45   12.92
  -2   7  -5  170.61   14.08
   2   7   5  152.90   14.08
   2  -7   5  141.52   17.21
  -2  -7  -5  144.52   18.42
   2   7   5  158.89   14.88
  -1  -8  -5  117.68   11.24
   1   8   5  111.23   10.14
  -1  -8  -5  137.80   20.15
   1  -8   5  111.77   18.55
  -1   8  -5  118.42   10.62
   1  -8   5  106.99    9.52
   0  -6  -7   15.46    4.29
   0   6   7   20.68    4.73
   0  -6  -7   18.87   10.84
   0  -6   7   16.66   13.58
   0   6  -7   15.29    3.98
   0  -6   7   21.46    3.79
   0   6   7   26.47    5.82
   1   0   8    9.08   12.42
  -1   0  -8   15.96    3.25
   3   9   1   58.96    7.44
   3   9   1   63.14    7.01
   3  -9   1   69.19   13.06
  -3   9  -1   55.42    6.34
   3  -9   1   60.35    7.32
  -3  -9  -1   64.08    7.66
   3  -9   1   56.17    6.86
   3   4  -8  346.01   25.40
  -3  -4   8  270.31   25.81
  -3   4   8  311.87   21.37
   3  -4  -8  253.84   26.44
  -3  -4   8  366.01   23.92
  -3  -4   8  335.97   24.07
   3   4  -8  312.21   25.31
  -1  -5  -7    8.46    8.93
   1  -5   7    1.91   10.18
  -1   5  -7    8.51    3.73
   1   5   7    6.82    5.72
  -1   5  -7    7.34    3.93
   1  -5   7   10.78    2.95
   2  10  -2  738.65   47.02
   2 -10  -2  690.34   48.90
   2  10  -2  785.11   52.80
   2 -10  -2  300.48   55.83
   2 -10  -2  715.45   46.15
  -2 -10   2  724.20   46.13
  -2  10   2  765.12   47.73
   6   4  -2  413.12   30.39
   6  -4  -2  383.99   29.55
   6  -4  -2  411.55   30.22
   6  -4  -2  383.98   26.77
  -3  -6   7  590.45   43.53
  -3  -6   7  591.18   39.27
   3   6  -7  591.78   40.42
   3  -6  -7  519.32   35.54
  -3   6   7  547.20   35.76
  -3  -6   7  546.45   35.35
   1 -10  -3    3.01    5.07
  -1  10   3    4.91    3.60
   1  10  -3    3.68    3.75
  -1 -10   3    4.04    3.72
   1 -10  -3    8.40    3.69
  -1 -10   3    5.30    7.87
   6   4  -3  495.20   34.33
  -6  -4   3  496.98   32.48
   6  -4  -3  537.22   39.34
   6  -4  -3  475.20   33.18
   6  -4  -3  566.20   40.27
   1   1   8  132.33   21.58
  -1   1  -8  175.63   13.59
   1  -1   8  173.77   19.98
   1   1   8  141.20   13.77
   3   3   6 2006.54  134.78
   3   3   6 1793.29  113.58
  -3   3  -6 1994.94  133.37
  -3  -3  -6 1610.99  100.82
  -3   3  -6 2033.58  134.01
  -3  -3  -6 1818.50  110.77
   3  -3   6 1796.31  110.10
   1  -9   4  157.83   22.44
   1  -9   4  139.48   11.04
  -1  -9  -4  148.72   11.80
   1   9   4  133.07   11.78
  -1   9  -4  140.44   11.96
   1   9   4  137.19   11.68
  -1  -9  -4  131.79   16.98
   0 -10   3   97.45    8.42
   0  10   3   95.40    8.44
   0 -10  -3   94.43    8.35
   0 -10  -3   84.99   12.69
   0 -10   3  113.47   14.50
   4   5  -7  133.00   11.59
  -4  -5   7  138.14   11.09
  -4   5   7  131.44   11.42
  -4   5   7  132.79   10.73
   4   5  -7  131.48   12.62
  -4   5   7  141.73   11.32
   4  -5  -7  127.50   13.43
   2  -9   3 1184.31   81.30
   2  -9   3 1265.26   77.91
  -2  -9  -3 1176.44   72.23
   2   9   3 1229.24   77.43
   2  -9   3 1292.94   82.02
   2   9   3 1177.48   73.12
   2   9   3 1179.42   73.67
  -2  -9  -3 1237.24   84.05
  -2   9  -3 1159.65   72.77
   2   3   7   82.46   16.29
  -2   3  -7  106.55    9.57
   2  -3   7  123.04   17.85
   2   3   7  112.08   10.97
  -2   3  -7  117.65   10.02
  -4  -2  -5   10.37    3.16
  -4  -2  -5   11.13    3.78
  -4   2  -5    7.58    3.47
   4   2   5    8.44    4.80
   4   2   5   12.81    7.04
  -4   2  -5    9.68    3.07
   4  -2   5   10.25    4.24
   6   0   1    2.93    5.61
   6   0   1   -0.14    3.89
   6   0   1   -0.79    2.73
   6   0   1   -5.93    4.31
   6   3   0    1.07    2.57
  -6  -3   0   11.92    4.73
  -6   3   0   10.92   10.38
   6  -3   0    0.16    5.25
   6   3   0    1.94    2.47
   6  -3   0    1.49    2.46
   6  -3   0    6.97    4.68
   5   3   3   26.57    6.72
   5   3   3   26.54    4.76
   5  -3   3   23.63    5.59
   5  -3   3   19.73    9.12
   5  -3   3   24.06    4.38
   5   3   3   25.34    6.47
  -5   3  -3   29.21    4.82
  -5  -3  -3   20.54    4.51
  -5   3  -3   34.33    5.21
  -5  -3  -3   24.27    5.03
   3   7   4  616.49   42.06
   3   7   4  646.27   44.80
  -3   7  -4  656.54   43.16
   3  -7   4  632.78   41.58
   3  -7   4  648.91   51.52
  -3  -7  -4  653.65   42.72
   3   8   3  534.08   38.00
  -3   8  -3  562.80   36.89
   3   8   3  563.69   37.45
   3   8   3  577.39   39.49
  -3  -8  -3  540.29   36.15
   3  -8   3  557.04   36.44
  -3   8  -3  580.85   45.66
   3  -8   3  567.76   45.60
   1  -7   6    1.49    2.90
  -1   7  -6    0.13    3.61
   1  -7   6   -2.65    9.70
   1   7   6   -3.58    5.84
  -1  -7  -6    3.54   10.23
  -1  -7  -6    0.15    2.63
  -1   7  -6    0.68    4.22
   6   1   1  145.12   13.85
  -6  -1  -1  148.13   13.59
   6  -1   1  152.98   15.53
   6   1   1  142.46   13.57
   6   1   1  159.31   13.22
   6  -1   1  154.39   13.68
   6  -1   1  146.03   17.20
  -2 -10  -1  226.34   17.67
   2 -10   1  205.40   21.60
  -2 -10  -1  224.76   19.98
  -2  10  -1  222.20   16.62
   2  10   1  194.12   17.28
   2  10   1  197.82   15.81
   2 -10   1  218.72   17.07
   2 -10   1  227.24   15.86
   1   8  -6    0.87    4.13
  -1   8   6   -1.04    3.60
   1  -8  -6    2.11    7.45
   1  -8  -6   -0.60    2.93
  -1  -8   6   -0.56    2.79
  -1  -8   6   -0.52   11.40
   6  -4  -1   -1.29    5.39
   6   4  -1    0.61    1.98
   6  -4  -1   -1.01    2.54
   6   4  -1    0.27    2.24
  -6  -4   1    0.88    4.23
   6  -4  -1   -2.47    5.23
   0   4  -8  113.13   12.33
   0   4   8  105.51   10.68
   0  -4   8   93.83   15.55
   0   4   8  114.75   13.94
   0  -4  -8  116.19   15.41
  -5  -3   7  377.64   25.80
   5   3  -7  360.12   26.66
  -5   3   7  402.39   28.49
   5   3  -7  420.68   30.69
   5  -3  -7  385.82   35.55
  -2   0   9   -1.28    9.70
  -2   0   9    0.46    6.02
   4   8  -4  798.16   51.59
  -4   8   4  831.72   52.47
   4  -8  -4  862.22   55.02
  -4  -8   4  798.69   50.44
   4   8  -4  805.72   51.81
   5  -7  -2  327.02   22.62
   5  -7  -2  276.03   26.06
   5  -7  -2  307.87   21.64
   5   7  -2  309.21   23.30
   5   7  -2  292.18   21.48
  -5   7   2  306.21   21.35
  -4  -5  -4  197.58   18.17
   4  -5   4  198.74   16.99
  -4   5  -4  197.81   15.10
  -4  -5  -4  210.86   15.89
   4  -5   4  182.89   21.66
  -4   5  -4  198.90   17.42
   4   5   4  211.26   17.35
   4   5   4  214.17   18.07
  -1   2  -8  225.67   17.32
   1   2   8  260.74   20.68
   1   2   8  233.68   25.55
   1  -2   8  245.81   26.59
  -1   2  -8   93.15   11.21
  -4   3   8   38.66    5.72
  -4   3   8   43.40    7.38
  -4  -3   8   46.14    5.83
  -4  -3   8   32.58    6.42
   4   3  -8   38.89    5.82
  -4  -3   8   44.26   10.09
  -4   3   8   43.10    5.76
  -5  -5  -2  112.98   10.02
  -5  -5  -2  124.32   11.82
   5  -5   2  116.72   10.85
   5   5   2  102.63   10.23
   5  -5   2  124.96   11.36
   5  -5   2  130.15   16.78
  -5   5  -2  123.34   11.28
   5   5   2  125.14   10.20
   5   5   2  118.26   13.54
  -1  -9   5   34.02   12.54
  -1  -9   5   34.01    4.49
   1  -9  -5   19.01   14.31
   1  -9  -5   27.02    4.73
  -1   9   5   33.71    4.27
  -1   9   5   41.37    5.15
   1   9  -5   39.99    5.52
   6   3  -5   99.35   10.37
   6  -3  -5   92.53    9.97
  -6  -3   5  101.30    9.02
   6  -3  -5  105.95   11.60
   5   6   1   20.94    4.19
  -5  -6  -1   18.80    4.83
   5  -6   1   14.18    3.92
  -5   6  -1   13.89    3.72
   5  -6   1    8.77    7.57
   5   6   1   14.38    5.62
  -5   6  -1   19.17    9.75
   5  -6   1   13.81    4.81
   5   6   1   16.94    3.65
  -2   5   8    3.45    4.22
   2  -5  -8    3.09    3.47
  -2  -5   8    2.76   10.10
  -2  -5   8    3.49    2.92
   2   5  -8    4.10    3.28
   2   5  -8    9.35    6.17
   2   1  -9  286.35   22.54
  -2   1   9  246.94   26.02
  -2   1   9  222.71   21.16
  -2   1   9  250.72   20.36
  -2  -1   9  236.62   24.18
   6   4  -4  224.24   18.35
   6  -4  -4  186.00   19.86
  -6  -4   4  202.27   16.78
   6  -4  -4  218.91   19.41
  -2   8   6  107.41    9.79
  -2  -8   6  102.58    9.86
   2   8  -6  115.24   11.31
   2  -8  -6  106.82   10.88
  -4  -8  -1   81.97    9.01
   4   8   1   72.02    7.17
   4  -8   1   71.24    8.47
   4  -8   1   68.86   11.98
  -4   8  -1   69.07    7.49
  -4  -8  -1   74.50    7.96
   4   8   1   77.90    8.81
  -6   0   6 1039.86   74.51
   6   0  -6  946.09   66.50
  -6   0   6  951.16   66.07
   3  -9  -4 1190.26   82.05
  -3   9   4 1132.82   77.84
   3   9  -4 1263.21   39.52
  -3  -9   4 1130.82   75.80
   3   9  -4 1301.79   40.94
  -5  -6   5   81.43    7.84
  -5   6   5   91.81    8.04
   5  -6  -5   85.78   11.17
   5   6  -5   89.96   10.08
   5  -6  -5   92.32    9.57
  -5  -7   1   91.40    8.67
   5   7  -1  100.34    9.82
   5   7  -1   77.02    8.85
  -5   7   1   91.96    9.38
   5  -7  -1   96.08    8.97
   5  -7  -1   80.69    8.71
   5  -7  -1   94.04   14.87
   5  -5  -6    4.05    5.85
  -5  -5   6   -1.08    3.21
   5   5  -6    2.15    3.77
  -5   5   6    1.21    2.67
   5   5  -6   -1.65    3.41
   5  -5  -6    1.32    4.96
  -5  -7   3   58.98    6.41
   5   7  -3   66.69    7.57
   5  -7  -3   42.82    8.45
   5   7  -3   58.55    7.29
   5  -7  -3   57.00    7.16
  -5   7   3   69.92    7.57
   1  -5  -8   55.87   11.81
   1  -5  -8   25.48    9.69
   1   5  -8   57.83    7.30
  -1   5   8   43.12    6.17
  -1   5   8   47.97    9.56
  -1  -5   8   43.00   11.04
   1   5  -8   60.37    8.35
  -1  -5   8   49.07    6.14
  -1   0   9    4.15   10.67
  -2  10   3  422.77   30.90
   2 -10  -3  481.86   34.99
  -2 -10   3  423.07   29.99
   2  10  -3  536.00   38.07
   2  10  -3  493.97   35.35
   6  -2   1  106.61   10.56
   6   2   1  104.75   11.49
   6  -2   1   97.76   10.91
   6   2   1   95.05   14.37
   6   2   1   97.07   11.69
   6  -2   1  104.48   13.30
  -6  -2  -1  100.09   10.74
   2  -6   6   -1.88    2.90
  -2  -6  -6   -1.58    2.00
  -2  -6  -6   -0.63    2.77
   2   6   6   -4.66    4.66
   2   6   6    2.24    3.89
  -2   6  -6   -1.30    3.17
   2  -6   6  -11.78   10.91
  -2   6  -6   -1.23    4.08
  -6  -1   6   55.79    7.79
  -6   1   6   56.95    8.02
   6  -1  -6   63.22    8.05
   6   1  -6   59.41    7.30
  -1  -1   9   67.19   14.34
   1   1  -9   83.76    8.53
  -1   1   9   77.10    9.07
  -1   1   9   64.54   12.46
   4   3   5    0.51    7.85
  -4  -3  -5   -0.48    3.23
   4  -3   5    0.51    7.50
   4  -3   5    0.15    3.95
  -4   3  -5    0.83    3.56
   4   3   5   -1.46    4.22
  -4   3  -5   -0.81    2.46
   2   9  -5  291.46   22.56
  -2  -9   5  284.17   28.32
   2  -9  -5  253.75   19.75
  -2   9   5  272.51   21.05
  -2   9   5  257.02   19.53
  -2  -9   5  276.92   21.03
  -3   0   9    0.32    5.37
  -3   0   9   -0.56    9.76
  -3   0   9   -1.21    3.34
  -3  -6  -5    2.62    2.62
  -3   6  -5    1.71    4.20
   3   6   5    3.00    3.95
  -3   6  -5    0.27    3.32
   3  -6   5    9.06   10.26
  -3  -6  -5    3.17    5.06
   3  -6   5   -0.34    2.91
   3   6   5    1.61    5.02
   1  -7  -7    5.52    3.69
   1  -7  -7    8.44    8.93
  -1   7   7   12.22    3.62
   1   7  -7    5.86    3.88
   1   7  -7    7.60    3.90
  -1  -7   7    7.93    3.48
  -1  -7   7    8.13   10.45
   0  -9  -5   17.91   11.81
   0   9   5   38.79    5.78
   0  -9  -5   38.51    4.81
   0  -9   5   31.50   11.77
   0  -9   5   33.27    4.50
  -2   7   7   74.34    7.80
  -2  -7   7   68.07   11.08
  -2  -7   7   77.82    7.75
   2  -7  -7   61.40    8.42
   2   7  -7   70.30    8.00
   2   2  -9   29.97    4.49
  -2  -2   9   16.49   11.00
  -2   2   9   21.44    9.74
  -2   2   9   28.33    5.90
   0  -8   6  505.99   44.93
   0  -8   6  547.00   38.77
   0  -8  -6  428.33   32.16
   0  -8  -6  540.06   52.85
   0   8   6  517.86   36.61
   3  -4   6  645.67   45.76
  -3   4  -6  702.01   49.16
   3   4   6  694.45   51.80
  -3  -4  -6  562.18   41.53
   3   4   6  712.23   50.60
  -3  -4  -6  654.28   45.23
  -3   4  -6  714.24   50.67
  -1  10  -3    2.39    3.34
  -1 -10  -3    1.59    3.15
  -1 -10  -3    0.88    6.39
   1 -10   3    5.71    3.33
   1  10   3    3.19    3.45
   1 -10   3   -1.37   10.73
   1  10   3    5.66    4.10
  -3   1   9  301.86   31.19
  -3   1   9  290.29   24.49
  -3  -1   9  262.20   23.94
  -3   9  -2   -0.87    3.21
   3  -9   2    7.55   10.10
   3   9   2    2.75    3.05
   3   9   2    3.26    4.04
  -3  -9  -2    2.31    3.56
   3  -9   2    0.49    3.93
   0 -11   0    5.73    7.32
   0 -11   0    2.19    4.77
   0 -11   0    2.49    2.94
   2   4   7   63.54    7.85
   2  -4   7   46.58   13.65
  -2   4  -7   56.94    6.61
  -2   4  -7   72.11    8.01
   2   4   7   57.34   10.71
   6   4   0   18.83    4.37
   6  -4   0   25.57    4.51
  -6  -4   0   22.13    5.06
  -6   4   0   22.20   11.59
   6  -4   0   25.56    7.52
   6   4   0   25.22    3.92
   6  -4   0   30.11    6.06
   1  -3   8   43.51   12.55
  -1   3  -8   48.96    6.50
   1   3   8   44.49    7.39
   1   3   8   47.94   11.23
  -1   3  -8   46.82    6.41
   6  -2  -6    2.20    3.42
   6   2  -6    3.81    4.06
   6  -2  -6    1.74    4.95
  -6  -2   6    5.21    5.24
   5   4   3  125.21   12.77
  -5  -4  -3  137.76   13.07
  -5   4  -3  144.65   13.14
  -5  -4  -3  146.37   14.31
   5  -4   3  149.00   18.69
   5   4   3  141.97   14.40
   5   4   3  144.66   13.51
   5  -4   3  148.19   14.97
   5  -4   3  163.32   14.68
   3   5  -8  757.53   58.97
  -3  -5   8  805.31   58.68
   3   5  -8  717.68   50.56
  -3  -5   8  783.09   53.72
   3  -5  -8  535.20   45.68
  -3   5   8  764.56   52.94
   6  -5  -2  245.14   22.59
   6  -5  -2  253.24   20.81
   6  -5  -2  256.81   20.37
  -6  -5   2  223.73   17.56
   6   5  -2  181.37   20.39
   5  -7   0  305.93   23.66
   5  -7   0  318.83   31.43
  -5   7   0  301.05   22.78
   5  -7   0  312.98   24.93
  -5  -7   0  296.38   22.95
   5   7   0  325.52   25.47
   5   7   0  306.33   23.51
   1   2  -9   22.56    4.17
  -1   2   9   33.32    7.34
  -1   2   9   29.63   11.69
  -1  -2   9   21.23   12.03
   1  -2  -9   23.11    9.52
   0 -11  -1  573.84   45.50
   0 -11  -1  610.68   42.43
   0  11   1  537.29   37.29
   0 -11   1  629.21   44.93
   0 -11   1  624.83   48.84
   0 -11   1  583.56   40.22
   0  11   1  529.33   38.27
   6  -5  -3    2.91    3.23
   6   5  -3    2.07    2.74
   6  -5  -3    4.39    3.50
  -6  -5   3    1.24    3.18
   6   5  -3   -0.33    2.17
   6  -5  -3    5.97    5.39
  -4   7   6  851.01   58.75
   4  -7  -6  847.24   59.79
   4   7  -6  807.98   55.46
  -4  -7   6  843.15   57.18
   4   7  -6  778.51   56.04
   5   0   4    0.05    4.73
  -5   0  -4    4.81    5.26
   5   0   4    0.79    3.28
  -5   0  -4    2.41    3.21
   5   7  -4  139.25   14.06
   5  -7  -4  159.98   14.92
  -5   7   4  142.56   11.72
   5  -7  -4  169.83   15.73
   5   7  -4  141.41   12.96
  -5  -7   4  146.12   12.64
  -2 -10  -2   11.82    7.17
   2 -10   2    4.87    8.85
  -2 -10  -2   17.07    3.69
   2 -10   2   13.51    3.77
   2 -10   2    8.41    4.13
   2  10   2    8.92    4.65
   2  10   2    9.82    3.61
  -2  10  -2   11.40    3.78
  -5  -4   7  129.14   12.57
   5   4  -7   99.93   10.46
   5  -4  -7  121.26   12.47
  -5   4   7  117.66   10.28
   5   4  -7  121.03   11.98
   1  10  -4   59.05    6.45
  -1  10   4   53.90    6.39
  -1 -10   4   55.95    6.70
   1 -10  -4   59.71    6.26
   1 -10  -4   33.14   14.96
  -1 -10   4   70.28   11.80
   6  -3   1    9.75    4.87
   6  -3   1    7.26    3.52
   6   3   1    6.79    3.47
  -6  -3  -1    6.54    4.34
   6   3   1    5.93    2.65
   6  -3   1    6.87    6.69
   4  -4  -8  267.51   26.29
  -4  -4   8  350.94   32.81
  -4   4   8  289.89   21.63
   4   4  -8  288.21   23.07
  -4  -4   8  294.27   22.43
   3   2  -9  279.39   22.23
  -3   2   9  248.47   21.14
  -3  -2   9  240.82   25.11
  -3   2   9  271.97   27.22
   5   1   4    7.50    3.72
  -5   1  -4    7.33    3.38
   5   1   4    7.98    6.86
   5  -1   4    3.88    3.53
   5   1   4    5.91    5.22
   5  -1   4    2.05    7.33
  -5  -1  -4    6.42    4.96
  -5  -1  -4    8.15    3.63
   5  -1   4    4.24    5.20
  -5   1  -4    5.46    2.88
   6  -4  -5  334.71   27.78
  -6  -4   5  375.93   27.09
   6   4  -5  357.57   27.62
   6  -4  -5  345.64   28.20
   1 -11   0    0.66    3.24
   1 -11   0    2.05    8.11
  -1 -11   0   -1.12    3.21
   1  11   0    1.08    3.17
   1  11   0    4.59    3.62
  -1  11   0    0.85    2.87
  -1  -6  -7  269.16   28.44
  -1  -6  -7  144.61   16.18
   1   6   7  235.36   22.23
  -1   6  -7  250.55   19.20
   1  -6   7  237.28   18.49
  -1   6  -7  241.44   20.13
  -5   0   8   88.67    9.23
  -5   0   8   91.88   12.94
   1  11  -1  218.89   17.45
   1  11  -1  201.19   16.81
  -1  11   1  197.14   15.79
   1 -11  -1  178.43   14.49
   1 -11  -1  187.00   16.90
   1 -11  -1  173.07   21.35
   3  10  -1  122.51   12.02
   3  10  -1  118.90   10.83
   3 -10  -1   51.67   22.67
   3 -10  -1   93.29   11.37
  -3  10   1  116.20   10.63
  -3 -10   1  113.72    9.63
   4  -9  -2  125.17   19.63
   4   9  -2  181.98   15.15
  -4   9   2  173.40   15.83
   4   9  -2  174.40   15.01
   3  -8  -6  389.08   30.33
  -3   8   6  423.36   30.38
  -3   8   6  446.48   31.38
  -3  -8   6  442.77   31.15
  -3  -8   6  497.40   39.62
   3   8  -6  378.81   29.28
  -4   9   1  183.12   15.15
   4   9  -1  167.36   15.02
  -4  -9   1  195.04   15.47
   4  -9  -1  159.05   13.55
   4   9  -1  178.85   15.00
   4  -9  -1  132.05   20.62
   4  -9  -1  190.27   15.06
   4   7   3   24.88    4.28
   4   7   3   15.40    5.40
  -4  -7  -3   27.57    5.93
  -4  -7  -3   17.64    3.98
   4  -7   3   19.48    4.72
   4  -7   3   25.59   10.71
  -4   7  -3   20.09    4.45
   6   5  -1  209.10   19.54
   6  -5  -1  275.07   22.69
  -6  -5   1  264.31   20.78
   6   5  -1  196.96   17.52
   6   5  -1  256.95   20.73
   6  -5  -1  262.14   21.23
   6  -5  -1  281.72   27.18
   0  -5   8  419.86   36.52
   0   5  -8  386.64   30.35
   0   5   8  418.08   40.67
   0   5   8  440.00   31.73
   0  -5  -8  464.24   42.02
   0 -10  -4    8.08    3.32
   0 -10   4   18.04   10.35
   0 -10   4   11.17    3.28
   0 -10  -4    8.80    9.00
   0  10   4   12.96    4.19
  -2   3   9    2.30    5.71
   2   3  -9    3.04    3.49
  -2  -3   9   -3.10    9.25
  -2   3   9    4.64    8.84
   4   6  -7  348.46   28.11
   4  -6  -7  345.44   28.64
  -4  -6   7  385.71   28.39
  -4   6   7  372.26   26.68
  -5  -1   8  666.53   47.22
  -5  -1   8  787.44   58.98
  -5   1   8  810.68   60.76
  -5   1   8  664.80   47.61
   3  10  -2  576.73   41.53
   3 -10  -2  308.39   42.67
  -3  10   2  612.84   42.70
   3 -10  -2  599.02   42.34
   3  10  -2  568.07   41.32
   4  -8  -5  465.69   33.42
   4   8  -5  437.41   33.45
   4   8  -5  434.70   32.02
  -4   8   5  456.40   33.05
  -4  -8   5  459.52   32.63
   0  -7  -7  123.69   14.06
   0   7   7  149.02   12.97
   0  -7  -7  157.78   23.29
   0   7  -7  163.69   15.31
   0  -7   7  160.75   14.10
  -3  -7   7   58.78    6.51
   3  -7  -7   59.79    7.73
  -3   7   7   67.65    7.72
   3   7  -7   59.24    7.29
  -3  -7   7   54.53   11.31
   6  -5  -4  669.35   49.15
  -6  -5   4  723.14   50.09
   6  -5  -4  740.63   55.48
   6   5  -4  462.53   38.60
   6   5  -4  744.52   54.62
   6  -5  -4  761.67   56.22
  -3 -10   0  258.19   19.84
   3  10   0  235.43   19.13
   3  10   0  260.46   21.02
   3 -10   0  160.53   25.56
  -3  10   0  258.49   19.92
   3 -10   0  243.36   19.27
   3 -10   0  280.02   20.58
   0   0   9   -3.91    8.63
   4   4   5    2.62    6.54
   4   4   5   13.30    4.72
  -4   4  -5    9.97    4.65
  -4  -4  -5    9.71    3.54
   4  -4   5    8.68    9.67
  -4   4  -5   10.25    3.48
  -4  -4  -5   13.21    6.15
   4  -4   5    9.31    4.25
   6   0   2  162.13   17.79
   6   0   2  212.87   18.72
   6   0   2  188.06   18.96
  -6   0  -2  174.98   18.07
   6  -3  -6  513.24   37.77
   6  -3  -6  657.77   53.14
   6   3  -6  637.51   47.18
  -6  -3   6  640.19   44.90
   1 -11   1  104.94   10.73
   1 -11   1  104.36    8.97
  -1 -11  -1  113.40   14.25
  -1 -11  -1  107.88   10.07
   1  11   1   97.28    9.33
   1  11   1   94.49    8.95
  -1  11  -1  109.59    9.97
   1 -11   1  118.78   15.74
   5   2   4   42.89    7.54
   5   2   4   37.16    7.59
   5  -2   4   41.82    9.14
   5  -2   4   48.41    6.42
  -5   2  -4   41.25    6.57
  -5   2  -4   42.51    6.02
   5   2   4   55.69    7.28
  -5  -2  -4   42.63    6.48
   5  -2   4   44.07    6.80
  -5  -2  -4   47.13    6.37
  -2 -10   4  245.82   18.31
   2 -10  -4  256.66   19.37
   2  10  -4  232.45   19.17
  -2  10   4  235.31   18.43
   4  -8   2    1.85    3.38
   4  -8   2    4.01    7.71
  -4  -8  -2    6.48    3.02
   4   8   2    2.02    3.26
   4   8   2    4.43    5.02
  -4   8  -2    7.68    3.42
   2  -8   5   10.45   14.27
  -2   8  -5   16.31    4.08
   2  -8   5   17.78    3.84
  -2  -8  -5   16.35    3.15
   2   8   5   18.08    4.22
   2   8   5   17.53    5.19
   0 -11  -2  219.98   15.58
   0 -11   2  200.38   10.56
   0 -11  -2  206.42   11.19
   0  11   2  207.74   10.74
   0 -11   2  173.80   18.58
  -4  -9   3  428.86   17.37
   4   9  -3  447.02   19.79
   4  -9  -3  479.75   19.24
  -4   9   3  451.98   20.29
   4   9  -3  472.21   21.38
  -1  -3   9  148.68   16.03
   1   3  -9  166.23   10.84
  -1   3   9  174.13   12.84
   1  -3  -9  182.31   15.76
  -1   3   9  164.73   19.92
   1   3  -9  124.66   15.42
   0  -1   9  101.87   20.64
   0   1   9  104.40    9.72
   0   1   9  112.56   14.69
  -4  -6  -4   38.48    4.74
   4  -6   4   39.83    5.11
   4  -6   4   56.23   12.74
  -4  -6  -4   40.53    7.43
   4   6   4   36.14    4.55
  -4   6  -4   38.37    5.73
   4   6   4   36.12    7.69
   2   9   4    3.06    3.81
   2   9   4    2.96    4.46
  -2  -9  -4    0.29    3.48
  -2  -9  -4    0.13    9.64
   2  -9   4   -0.43    2.79
   6  -1   2   24.69    6.68
   6   1   2   31.84    6.92
   6   1   2   32.70    5.80
   6  -1   2   35.00    5.26
  -6  -1  -2   36.53    6.31
   6   1   2   31.12    6.26
   6  -1   2   28.74    7.44
  -1 -11   2    5.91    7.81
  -1 -11   2   -1.50    2.85
   1  11  -2    1.93    3.41
   1 -11  -2   -0.62    2.80
   1 -11  -2    1.10    4.69
   1 -11  -2    1.45    6.83
  -1  11   2   -0.24    2.98
  -5  -6  -2   21.63    4.51
   5   6   2   14.27    3.42
   5   6   2   13.69    3.41
   5   6   2   24.95    5.88
   5  -6   2   13.35    4.39
  -5   6  -2   15.25    4.64
   5  -6   2   22.15    8.76
   4   9   0 1131.51   38.07
  -4   9   0 1163.69   36.81
   4  -9   0 1107.08   54.67
   4  -9   0 1145.11   37.78
   4  -9   0 1158.82   40.36
  -4  -9   0 1156.71   36.97
   4   9   0 1110.32   40.28
   2   6  -8  780.89   37.36
   2   6  -8  841.04   30.79
  -2  -6   8  859.61   40.05
   2  -6  -8  634.31   35.30
  -2   6   8  840.09   29.21
  -2  -6   8  805.45   28.11
   3   9  -5   80.63    8.09
   3   9  -5   83.76    6.78
  -3  -9   5   81.58    5.94
   3  -9  -5   75.41    7.80
  -3   9   5   75.68    6.05
  -5   2   8    7.20    4.85
  -5  -2   8    7.50    8.72
  -5  -2   8    6.76    2.95
  -3   0  -7   -2.12    3.53
   3   0   7    2.40    8.60
  -3   0  -7    0.55    3.51
   1   4   8   76.71    8.63
   1  -4   8   70.59   13.65
  -1   4  -8   87.40    7.00
  -1   4  -8   84.70    8.31
   1   4   8   72.97   11.85
  -3  -3   9  460.43   26.88
   3   3  -9  425.48   21.74
  -3  -3   9  461.94   18.24
  -3   3   9  459.91   20.16
  -5   6   6  221.96   11.66
   5   6  -6  187.48   16.02
   5  -6  -6  235.27   13.31
  -5  -6   6  239.52   11.58
   5  -6  -6  203.19   18.14
   5   6  -6  226.54   14.02
   1  -6  -8  322.69   24.24
   1   6  -8  360.99   17.25
   1   6  -8  316.28   19.03
  -1  -6   8  346.19   14.43
  -1  -6   8  332.16   23.43
  -1   6   8  311.02   15.40
   1  -9   5    1.42   10.19
  -1  -9  -5    2.23    3.16
  -1   9  -5    0.86    3.89
   1  -9   5    1.75    3.34
   1   9   5    0.54    3.50
  -4   0   9    1.17   10.11
  -4   0   9    2.96    5.33
  -3 -10   3  310.78   14.40
  -3  10   3  272.16   15.33
   3  10  -3  318.21   16.92
   3 -10  -3  313.66   16.06
   3  10  -3  281.90   15.73
   3   1   7    2.59    6.29
  -3   1  -7    0.26    2.99
   3   1   7    5.42    8.12
  -3  -1  -7    1.20    2.52
   3  -1   7   -2.78    8.37
   3   5   6   10.31    6.67
  -3   5  -6    8.38    4.31
  -3  -5  -6    6.44    2.90
   3   5   6    9.82    5.63
   3  -5   6    8.25    3.92
  -3   5  -6    9.41    4.02
   3  -5   6   16.28    9.81
   5   7   1  822.95   31.12
   5  -7   1  857.46   31.19
   5   7   1  838.23   28.94
   5  -7   1  782.74   40.64
  -5   7  -1  754.79   26.61
  -5  -7  -1  822.34   27.21
   3  -8   4   19.14    4.07
  -3  -8  -4   22.71    4.02
   3   8   4   22.97    5.56
   3   8   4   29.94    4.51
  -3   8  -4   18.19    4.64
   3  -8   4   35.75   11.56
  -4  -1   9  283.13   16.32
  -4  -1   9  270.85   23.11
  -4   1   9  302.92   16.52
  -4   1   9  301.24   23.35
  -4  -1   9  274.44   12.94
   2   5   7  100.42    8.31
  -2   5  -7  104.54    7.90
  -2   5  -7   88.59    7.83
   2   5   7   95.14    9.85
   0  -2   9   33.20   12.08
   0   2   9   51.40   11.87
   0   2   9   35.06    6.24
   1  -8   6  370.63   28.76
  -1   8  -6  400.73   16.85
   1  -8   6  391.02   18.13
   1   8   6  366.71   17.19
  -1  -8  -6  368.66   33.67
  -1  -8  -6  313.68   16.20
   6  -4   1    1.12    3.23
   6   4   1    2.33    2.81
   6  -4   1    0.94    5.61
   6  -4   1    2.64    4.75
   6   4   1    2.01    6.81
   6   4   1    1.06    3.08
  -6  -4  -1    0.30    4.18
   6  -2   2   26.95    4.32
   6  -2   2   19.99    5.79
   6  -2   2   27.41    7.71
   6   2   2   20.24    4.10
  -6  -2  -2   20.28    5.10
   6   2   2   20.95    4.72
   6  -5   0   20.70    7.04
   6  -5   0   19.44    4.39
  -6  -5   0   14.96    4.08
   6  -5   0   10.60    4.90
   6   5   0   17.93    3.60
   6   5   0   26.93    7.05
  -6   0   7    0.17    5.16
   6   0  -7    0.53    3.51
  -5  -7   5    1.28    3.35
   5   7  -5    2.32    3.43
  -5   7   5    2.24    3.27
   5  -7  -5    0.66    5.45
   5   7  -5    4.82    4.37
   5  -7  -5    1.94    4.85
  -5   5  -3   42.25    5.84
   5   5   3   37.59    6.20
  -5  -5  -3   40.01    4.96
   5  -5   3   36.72    5.58
  -5  -5  -3   38.09    6.75
   5  -5   3   52.21   11.67
   5   5   3   39.62    6.24
   5   5   3   45.76    7.10
   2   0   8    1.65    9.42
  -2   0  -8    2.39    2.96
  -5  -8   2   -2.89    3.59
   5  -8  -2    0.70    4.78
   5   8  -2    6.02    4.10
   5   8  -2    5.79    3.22
  -5   8   2    4.70    2.93
   5  -8  -2    4.52    3.58
   2   7   6   51.13    5.79
   2  -7   6   39.47   13.30
   2   7   6   54.21    7.39
  -2   7  -6   57.40    6.49
   2  -7   6   59.21    5.47
  -2  -7  -6   55.98    6.00
   6  -1  -7   85.33    6.96
  -6  -1   7   81.85    7.51
  -6   1   7   87.41    9.22
   6   1  -7   90.79    8.00
   3  10   1   -3.86    4.41
   3  10   1    1.10    3.46
  -3 -10  -1    2.99    3.45
   3 -10   1   -3.35    3.89
   3 -10   1   -0.47    3.25
  -3  10  -1    3.92    4.37
   3 -10   1    0.16    8.72
   5   3   4   39.76    7.07
   5  -3   4   44.13   10.39
  -5  -3  -4   32.85    5.93
   5  -3   4   34.07    6.25
  -5  -3  -4   35.09    5.45
  -5   3  -4   42.62    5.95
   5   3   4   34.10    6.56
   5   3   4   33.35    5.14
  -2 -11   1    9.59    3.44
   2 -11  -1   13.58    4.02
  -2  11   1   15.32    3.78
   2  11  -1   15.46    4.38
   2  11  -1   12.35    4.42
   2 -11  -1   18.13    9.31
   5   5  -7   21.41    5.73
  -5   5   7   17.89    3.81
   5   5  -7   14.73    3.92
  -5  -5   7   23.98    4.51
   5  -5  -7   28.99    5.87
  -7   0   3   -1.80    6.14
   7   0  -3    3.26    4.29
   2   4  -9  737.89   27.79
  -2  -4   9  654.59   36.32
  -2   4   9  710.48   26.86
   2   4  -9  638.54   33.50
   2   1   8   80.19    9.03
  -2   1  -8  105.99    7.91
   2  -1   8  118.95   19.24
   2   1   8   84.16   13.03
   3  -9   3  204.89   23.43
   3   9   3  210.38   11.79
   3   9   3  213.04   12.74
   3  -9   3  202.06   10.84
  -3   9  -3  186.77   10.70
  -3  -9  -3  207.31   10.70
   4   0   6   -2.98    8.72
  -4   0  -6    0.76    2.83
  -4   0  -6    0.55    4.56
  -3   2  -7  312.86   14.21
   3  -2   7  300.58   24.06
   3   2   7  297.61   26.70
   3   2   7  309.07   15.60
  -4   5   8  332.47   15.36
  -4  -5   8  332.05   15.06
  -4  -5   8  322.52   22.37
   4   5  -8  330.28   17.69
   4  -5  -8  301.18   24.96
  -1 -11  -2 1263.03   48.89
   1  11   2 1247.33   39.76
  -1  11  -2 1254.32   39.97
  -1 -11  -2 1315.15   26.15
   1 -11   2 1334.92   22.41
   1 -11   2 1299.67   54.33
   1 -11   2 1277.07   26.91
   1  11   2 1165.80   38.60
   2 -11   0   25.33    4.66
   2 -11   0   22.92    9.19
   2  11   0   27.71    4.91
  -2  11   0   32.10    3.98
  -2 -11   0   27.52    4.37
   2  11   0   25.74    4.37
   2 -11   0   21.90    3.93
   5  -8  -1 1163.42   46.59
   5   8  -1 1172.09   39.34
   5   8  -1 1012.58   35.28
  -5  -8   1 1077.92   35.00
  -5   8   1 1121.67   35.95
   5  -8  -1 1154.39   38.35
  -1  -9   6   32.55    3.92
  -1  -9   6   36.29   11.56
  -1   9   6   41.19    4.94
   1   9  -6   31.11    5.35
   1  -9  -6   30.08    4.49
  -3  -7  -5   11.61    5.44
   3  -7   5    9.53   12.06
   3   7   5   11.43    4.74
   3   7   5   14.49    5.27
  -3   7  -5   16.93    4.93
  -3  -7  -5   10.79    2.92
   3  -7   5   17.45    4.27
   7   0  -2  158.54   12.54
  -1 -10  -4   62.78    5.78
   1  10   4   48.14    5.12
  -1 -10  -4   71.53   12.80
   1 -10   4   58.71   10.68
  -1  10  -4   64.98    6.61
   1 -10   4   63.41    5.85
   6  -5  -5    2.33    5.41
   6   5  -5   -2.62    4.39
  -6  -5   5   -2.84    4.15
   6   5  -5    0.30    2.18
   6  -5  -5   -0.69    5.83
   6  -5  -5    0.96    2.84
  -3   6   8  780.17   28.43
  -3  -6   8  786.74   25.93
  -3  -6   8  767.15   37.62
   3  -6  -8  758.97   36.92
   3   6  -8  746.51   28.93
   5   8  -3  609.73   24.30
  -5  -8   3  569.31   20.92
   5   8  -3  666.92   24.86
   5  -8  -3  580.66   21.94
  -5   8   3  617.95   21.63
   7  -1  -3  188.95   14.42
  -7  -1   3  168.03   14.91
   7  -1  -3  161.97   10.52
   7   1  -3  170.85   11.19
   6  -6  -2   27.22    4.53
  -6  -6   2   23.46    4.49
   6  -6  -2   16.13    6.48
   6   6  -2   23.55    5.72
   6  -6  -2   16.37    5.52
   6   6  -2   22.46    5.29
  -2  10  -3  100.89    7.52
   2  10   3   86.49    8.54
   2  10   3   94.79    8.66
  -2 -10  -3   92.79    6.76
   2 -10   3   97.23   14.07
   2 -10   3   94.31    6.93
  -5  -3   8   82.11    6.87
   5   3  -8   75.98    7.72
  -5   3   8   59.65    8.82
  -5   3   8   77.46    7.30
  -5  -3   8   88.29   11.89
  -4  -2   9   40.42    5.16
   4   2  -9   48.46    5.76
  -4  -2   9   43.51    9.54
  -4   2   9   38.61    5.19
  -4  -9   4  215.03   11.04
  -4   9   4  210.83   10.54
   4  -9  -4  214.18   12.87
   4   9  -4  211.53   12.44
   4   9  -4  220.08   12.51
  -4   1  -6   -0.71    2.77
   4   1   6    2.25    5.07
   4   1   6   -5.56    8.91
   4  -1   6    0.76    7.77
  -4  -1  -6    1.21    3.47
   6   6  -3   16.48    4.70
   6  -6  -3   16.01    4.56
   6  -6  -3   16.87    4.19
   6  -4  -6   54.82    6.64
   6   4  -6   64.61    7.33
   6  -4  -6   49.97    7.34
  -6  -4   6   61.71    6.21
   7  -1  -2  148.60   12.15
   7  -1  -2  124.72   10.74
  -7  -1   2  149.31   10.75
   7   1  -2  158.63   12.74
   2 -11  -2   89.00    8.52
   2 -11  -2   24.58   13.82
  -2 -11   2   91.47    6.14
   2  11  -2   97.62    7.82
   2  11  -2   99.76    7.87
  -2  11   2   94.98    7.09
   2   9  -6  398.30   18.37
  -2  -9   6  343.62   20.95
   2  -9  -6  429.68   18.19
  -2   9   6  382.95   16.35
  -2  -9   6  376.20   15.21
  -1 -11   3  337.75   14.49
   1 -11  -3  206.50   20.87
   1  11  -3  351.63   16.53
  -1  11   3  306.39   13.42
  -1 -11   3  325.90   20.28
   1 -11  -3  317.65   14.53
  -1   4   9  292.99   15.42
  -1  -4   9  293.38   23.53
   1  -4  -9  342.38   24.47
  -1   4   9  275.35   21.74
   1   4  -9  307.16   16.43
  -7   0   4  640.90   28.79
   7   0  -4  550.29   25.39
  -4   9  -1   26.39    4.36
   4  -9   1   24.55    4.93
   4  -9   1   25.54    5.02
   4   9   1   25.28    4.19
   4   9   1   20.04    5.60
  -4  -9  -1   27.46    4.19
   4  -9   1   24.15   10.82
   6   2  -7   92.90    7.21
  -6  -2   7  103.29    8.89
  -6   2   7  109.27    9.80
   6  -2  -7   92.68    7.91
   1   8  -7   92.84    8.84
  -1   8   7   77.72    6.76
  -1  -8   7   86.94    6.39
   1  -8  -7   77.66    7.44
   0 -11  -3  277.47   13.43
   0 -11   3  260.65   20.54
   0  11   3  248.17   11.65
   0 -11   3  261.06   12.24
  -2  -8   7   13.47    3.55
   2  -8  -7   14.77    4.50
   2   8  -7   16.40    4.67
  -2  -8   7   22.62    9.39
  -2   8   7    8.66    3.90
  -2   2  -8    6.19    3.73
   2   2   8    0.43    9.05
   2  -2   8    1.28   10.65
   2   2   8    4.43    5.55
  -7   1   4   28.04    6.01
   7  -1  -4   34.85    5.83
  -7  -1   4   33.99    7.75
   7   1  -4   30.84    5.70
   0  -3   9  286.54   22.83
   0   3   9  359.71   17.94
   0   3   9  320.10   26.18
   4   5   5    3.01    6.44
   4   5   5    1.88    3.64
  -4   5  -5   -0.41    3.93
  -4  -5  -5   -0.84    3.23
   4  -5   5    1.31    3.75
   4  -5   5   -2.91   10.29
  -6  -3  -2    1.58    4.01
   6  -3   2    9.79    5.10
   6  -3   2    2.25    7.15
   6   3   2    5.05    3.15
   6   3   2    8.33    4.84
   6  -3   2    2.96    3.16
  -3  -4   9   84.40    6.74
  -3  -4   9   66.30   11.73
  -3   4   9   82.10    7.47
   3   4  -9   83.32    9.19
   6  -6  -1    3.51    6.45
   6  -6  -1    0.71    4.46
  -6  -6   1    3.26    3.75
   6   6  -1    3.48    2.88
   6  -6  -1    3.08    3.35
   6   6  -1    5.57    4.68
   1  10  -5  292.28   16.46
  -1  10   5  299.22   13.95
  -1 -10   5  275.69   20.18
  -1 -10   5  289.87   12.14
   1 -10  -5  279.51   15.25
   0  -6   8   12.50    9.16
   0   6  -8    8.12    4.27
   0   6   8   11.82    7.08
   0  -6  -8    9.03   10.77
   0   6   8   10.36    4.03
   7   2  -3   49.34    7.37
   7  -2  -3   52.64    7.44
   7  -2  -3   39.04    7.50
   4   2   6   16.19    5.18
  -4   2  -6   14.21    3.43
  -4   2  -6   16.80    4.13
  -4  -2  -6   16.28    3.74
   4   2   6   15.94    7.37
   3 -10  -4   38.50    5.06
   3  10  -4   25.50    4.50
   3  10  -4   30.53    5.26
  -3  10   4   29.99    4.56
  -3 -10   4   24.08    3.88
   7   0  -1    5.41    5.05
  -7   0   1   -4.06    6.58
  -2 -11  -1   66.94    5.46
   2  11   1   70.52    6.31
   2 -11   1   53.64    5.52
  -2  11  -1   63.68    6.01
   2  11   1   55.15    6.10
   2 -11   1   62.26    5.76
   2 -11   1   71.33   12.07
   7  -2  -2   96.25    9.81
   7  -2  -2   87.21   10.76
   7   2  -2   96.95    8.77
  -7  -2   2   99.43   10.62
  -1  -7  -7   10.94    3.28
   1   7   7   20.77    5.96
  -1   7  -7   21.10    5.14
   1  -7   7   11.59    3.38
  -1  -7  -7   16.09   12.02
   1  -7   7   29.84   12.58
   6  -6  -4   52.71    7.39
   6  -6  -4   83.65    9.39
   6   6  -4   52.62    7.54
  -6  -6   4   67.83    5.54
   6  -6  -4   75.64    8.96
   0  -9   6  246.90   13.53
   0  -9   6  252.68   20.90
   0  -9  -6  221.42   13.96
   0   9   6  219.76   12.40
   5  -8   0  107.35   13.63
   5   8   0  114.35   11.25
   5   8   0  119.81    9.63
  -5  -8   0  121.69    9.78
   5  -8   0  115.07    8.12
  -5   8   0  111.10   10.09
   3  -3   7   45.64   10.85
   3   3   7   29.08    5.92
   3   3   7   18.30    7.59
  -3   3  -7   28.22    5.12
   1  -5   8   67.30   13.67
  -1   5  -8   49.54    5.96
   1   5   8   53.71    9.90
   7   1  -1  149.56   13.77
   7  -1  -1  124.23   10.90
   7  -1  -1  145.97   11.61
  -7  -1   1  160.52   13.41
   4   8  -6  158.81   11.54
  -4   8   6  165.71    9.26
  -4  -8   6  176.22    9.73
   4   8  -6  180.68   11.72
   4  -8  -6  165.98   10.90
  -5  -8   4  380.61   17.43
   5   8  -4  361.40   19.40
   5   8  -4  377.65   17.62
   5  -8  -4  371.48   19.27
  -5   8   4  384.17   17.73
   4  -7  -7   33.59    5.46
  -4   7   7   32.48    4.50
   4   7  -7   39.77    7.00
  -4  -7   7   33.98    4.32
  -4  -3   9  375.59   24.95
  -4   3   9  357.20   18.82
  -4  -3   9  372.26   18.16
   4   3  -9  379.06   20.53
   7   2  -4  226.65   17.09
   7  -2  -4  207.08   16.43
  -7  -2   4  241.21   13.92
   7  -2  -4  186.80   14.55
   2  10  -5  413.13   19.76
   2 -10  -5  404.05   19.43
  -2 -10   5  410.79   17.55
  -2 -10   5  384.83   24.23
  -2  10   5  401.10   18.58
   5  -4   4   91.49   15.86
   5   4   4  107.21    9.98
   5  -4   4   92.88    9.34
  -5  -4  -4  100.92    9.92
  -5  -4  -4   88.88    7.61
   5   4   4  100.01   11.30
  -5   4  -4   97.05    8.38
   0 -10  -5  127.90    9.25
   0  10   5  135.91    8.88
   0 -10   5  142.43   20.26
   0 -10   5  129.01    8.67
  -2  11   3  142.43   10.08
  -2 -11   3  155.85    9.04
   2 -11  -3  144.22    9.40
   2  11  -3  167.54   12.17
   2  11  -3  166.08   10.12
  -6  -5  -1   52.70    5.50
   6  -5   1   48.42    6.64
   6   5   1   66.17    7.58
   6  -5   1   46.21    8.46
   6  -5   1   51.82    5.87
   6   5   1   49.27    5.47
  -6  -3   7   23.88    5.20
   6  -3  -7   15.74    5.77
   6   3  -7    9.56    5.17
   4  -8   3   78.23   13.64
  -4   8  -3   82.77    7.66
   4   8   3   76.17    7.47
  -4  -8  -3   95.14    7.63
   4   8   3  107.03   10.12
   4  -8   3   83.50    8.33
   7   0  -5    0.74    3.80
  -7   0   5    5.53    5.38
   3 -10   2   -3.13    3.81
  -3  10  -2    2.23    3.40
   3 -10   2    2.22    4.36
   3 -10   2    8.27   11.51
   3  10   2    0.49    4.62
  -3 -10  -2    1.80    3.31
   3  10   2    4.56    3.89
   2  -3   8  176.38   18.62
   2   3   8  155.28   15.82
   2   3   8  180.44   12.34
  -2   3  -8  174.29   11.04
  -5  -4   8  294.33   20.51
   5  -4  -8  211.53   18.67
  -5   4   8  228.11   11.60
   5   4  -8  215.54   14.46
  -5  -4   8  240.57   13.34
   1   0   9    1.67   10.21
   0  -8  -7  370.92   25.01
   0  -8   7  475.63   34.08
   0   8   7  492.23   21.62
   0  -8   7  488.65   21.90
  -4  -7  -4   45.65    4.66
   4   7   4   43.44    5.12
  -4   7  -4   47.98    6.98
   4  -7   4   45.20    5.08
   4  -7   4   49.40   14.25
  -4  -7  -4   44.06    6.58
   4   7   4   60.34    7.62
   3  -6   6  302.77   25.12
   3   6   6  284.69   18.99
   3   6   6  305.05   16.09
  -3  -6  -6  247.88   16.78
  -3   6  -6  303.97   16.73
   3  -6   6  285.86   16.47
   7  -2  -1  576.47   33.45
   7  -2  -1  597.24   31.45
   7   2  -1  671.52   32.55
  -7  -2   1  658.20   29.39
   5  -7   2   77.72    7.50
   5  -7   2   82.57   12.16
  -5  -7  -2   76.31    6.54
  -5   7  -2   78.64    6.60
   5   7   2   73.14    9.08
   5   7   2   74.00    6.74
   5   7   2   83.06    7.77
  -7  -1   5  155.17   11.82
  -7   1   5  142.40   12.01
   7   1  -5  132.05   12.43
   7  -1  -5  141.67   10.54
   2   7  -8  230.50   14.76
  -2  -7   8  187.34   11.83
  -2   7   8  205.85   11.74
   2  -7  -8  184.73   14.18
  -2  -7   8  207.63   17.38
   7   3  -3  730.41   34.97
   7  -3  -3  718.88   33.64
   7  -3  -3  683.67   31.98
   2   5  -9   38.17    5.82
  -2   5   9   31.75    4.79
   2   5  -9   35.14    8.27
  -2  -5   9   45.86   11.87
  -3  -8   7  125.69    8.12
  -3  -8   7  129.43   13.34
   3  -8  -7  120.83    9.79
   3   8  -7  113.19    9.07
  -3   8   7  131.12    9.33
  -2   6  -7   88.92    8.12
   2   6   7   79.14   11.02
  -2   6  -7   78.96    7.42
   2   6   7   83.86    7.40
   2  -6   7   77.06   13.95
  -1   1  -9    7.64    3.14
   1   1   9   -9.86   11.50
   1   1   9    4.40    6.20
   1  -1   9   -8.87   12.28
  -4  -3  -6  471.80   20.79
   4   3   6  450.35   25.71
   4   3   6  485.11   22.73
  -4   3  -6  480.62   22.77
  -3  -9   6    4.57    3.73
   3  -9  -6    7.30    3.64
   3   9  -6    5.62    4.24
  -3   9   6    2.33    3.85
   6   6   0   36.13    5.80
   6  -6   0   48.26    5.20
   6   6   0   33.61    5.98
   6  -6   0   59.00    7.68
  -6  -6   0   51.43    5.19
   6  -6   0   43.22    8.07
   6   0   3    2.00    6.26
  -6   0  -3   -3.53    5.73
   6   0   3   -0.17    3.67
  -1 -11  -3  163.20   10.56
   1 -11   3  150.27   23.51
   1 -11   3  161.93   10.30
  -1  11  -3  175.21   10.00
   1  11   3  174.72   10.32
  -1 -11  -3  158.25   16.28
  -5  -6  -3   40.53    4.72
   5   6   3   38.16    6.82
   5  -6   3   38.73   10.42
   5   6   3   36.78    4.99
   5  -6   3   29.47    5.77
  -5   6  -3   31.10    6.00
  -5   7   6  225.78   11.75
  -5  -7   6  223.04   13.35
   5  -7  -6  243.92   16.05
   5   7  -6  218.15   15.49
   7  -3  -2  172.97   12.33
   7  -3  -2  156.28   17.67
  -7  -3   2  177.28   12.58
   7   3  -2  177.95   12.91
  -1  -7   8   40.76   10.70
   1  -7  -8   28.18    6.29
   1   7  -8   33.89    6.40
  -1   7   8   28.90    5.08
  -1  -7   8   36.21    3.83
   0   4   9   65.31    7.73
   0  -4   9   95.99   13.80
   0   4   9   63.83   12.39
  -4   9   5    1.51    2.93
   4   9  -5    4.49    4.35
   4   9  -5    2.54    3.59
  -4  -9   5   -0.93    3.18
   4  -9  -5    1.60    5.37
   6   4   2   45.23    6.57
  -6  -4  -2   46.19    5.55
   6  -4   2   44.25    6.52
   6  -4   2   46.93    8.06
   6  -4   2   50.51    6.43
   6   4   2   40.71    7.08
   6  -1   3   33.64    6.44
   6   1   3   30.84    5.49
  -6  -1  -3   29.37    6.86
   6  -1   3   33.85    8.23
   6  -1   3   37.96    5.57
   6   5  -6    5.32    4.08
  -6  -5   6    9.82    4.51
   6  -5  -6    5.62    5.88
  -5   6   7  322.27   16.36
   5   6  -7  322.38   17.27
   5  -6  -7  325.78   19.72
   5   6  -7  290.03   17.48
  -5  -6   7  335.37   15.13
   5   0   5   -2.30    4.83
  -5   0  -5    0.58    5.04
   5   0   5   -0.24    7.08
  -2   0  10  309.25   25.05
  -2   0  10  331.20   18.75
  -1   5   9   -2.03    4.13
  -1  -5   9   13.32   11.33
   1  -5  -9   -0.90    9.77
   1   5  -9   -0.61    3.89
  -4  10   2  716.04   31.12
   4  10  -2  663.95   29.16
   4  10  -2  694.58   30.09
   7  -3  -4  233.51   16.90
   7   3  -4  262.97   20.20
  -7  -3   4  240.73   13.51
   4  10  -1   11.93    5.15
  -4 -10   1    8.95    3.36
   4 -10  -1    2.17    3.77
  -4  10   1    6.51    3.61
   4  10  -1    6.00    3.46
   4 -10  -1    3.13    6.57
   4   6  -8   41.71    6.43
   4  -6  -8   47.67    7.45
  -4   6   8   56.08    5.84
  -4  -6   8   53.56    7.04
  -4  -6   8   37.84   11.75
  -7   0   0   20.16    7.23
   7   0   0    6.88    6.06
  -7  -2   5    0.09    6.55
   7  -2  -5   -1.14    3.58
   7   2  -5    3.19    4.39
   7  -2  -5    3.89    5.57
  -6  -6   5   79.95    7.81
   6  -6  -5   94.80   10.14
   6   6  -5   82.73    7.65
   2 -11   2  111.17    7.50
  -2 -11  -2  143.40    9.74
   2  11   2  103.63    9.63
  -2  11  -2  107.30    8.17
   2 -11   2  117.24   14.59
   2  11   2  114.84    9.62
   2 -11   2  121.73   10.13
  -5  -1  -5   74.36    7.55
  -5   1  -5   75.56    5.91
  -5   1  -5   86.49    7.87
   5   1   5   68.30   12.45
   5   1   5   80.06    9.86
   4  -9   2   14.67    3.93
  -4  -9  -2   15.65    3.65
   4  -9   2   13.29   10.05
  -4   9  -2   19.28    4.69
   4   9   2   26.54    4.45
   4   9   2   17.70    6.00
   2  -9   5    5.62    3.57
   2   9   5    0.35    4.75
   2   9   5    3.22    3.51
   2  -9   5    4.39    9.54
  -2  -9  -5    4.88    2.97
   0 -12   0  780.03   39.03
   0 -12   0  860.96   18.05
   0 -12   0  882.78   22.81
  -1 -11   4   53.49    4.91
   1  11  -4   51.71    5.87
  -1  11   4   56.36    5.67
  -1 -11   4   41.21   10.19
   1 -11  -4   48.07    6.59
  -2   1  10  116.94   10.93
   2   1 -10  129.95    9.10
  -2   1  10   94.38   17.07
  -2  -1  10  115.69   16.84
   1   2   9  170.99   12.07
   1  -2   9  147.69   17.79
   1   2   9  136.15   19.03
  -1   2  -9  138.90   10.43
  -3   4  -7   68.27    6.98
   3   4   7   89.28    8.14
   3   4   7   59.99    9.83
  -5   0   9    2.75    4.30
  -5   0   9   -3.57    7.45
   7  -1   0  298.98   18.99
   7  -1   0  272.74   18.32
  -7  -1   0  309.73   21.35
   7   1   0  324.05   19.58
  -3   5   9    4.32    3.80
   3  -5  -9    0.55    3.85
  -3  -5   9    2.52    2.84
   3   5  -9    0.23    3.44
  -3  -5   9    7.43   10.41
  -5   8  -1  431.56   20.91
   5  -8   1  457.56   22.60
   5  -8   1  387.10   28.80
   5   8   1  434.37   22.74
   5   8   1  459.58   22.55
  -5  -8  -1  431.22   18.87
   4   4  -9   12.82    4.11
  -4   4   9   19.51    4.13
  -4  -4   9   16.30    3.63
  -4  -4   9   32.00    9.85
  -3  11   1  177.51   10.54
   3  11  -1  183.43   11.86
  -3 -11   1  180.87   10.70
   3  11  -1  181.31   11.05
   0 -12   1  218.40   20.21
   0 -12  -1  210.08   11.40
  -5   1   9    9.39    4.13
  -5  -1   9    0.92    4.39
  -5  -1   9   -3.15    8.45
   6   2   3   36.97    5.84
  -6  -2  -3   21.62    6.24
   6  -2   3   26.79    6.63
   6  -2   3   40.97    5.70
   6  -2   3   25.96    8.46
  -7  -3   1    1.33    5.23
   7  -3  -1    0.47    5.36
  -3   0  10   -1.80    9.58
  -3   0  10    1.06    6.33
   5   8  -5   31.35    6.32
   5   8  -5   28.17    4.53
  -5   8   5   26.06    4.61
   5  -8  -5   37.25    5.30
  -5  -8   5   26.73    4.29
   3   7  -8  245.76   16.20
  -3   7   8  257.46   13.35
  -3  -7   8  253.41   20.10
   3  -7  -8  232.16   15.74
  -3  -7   8  262.75   13.09
   0 -11   4    1.26    3.37
   0  11   4    7.36    4.33
   0 -11  -4    2.68    2.91
   0 -11   4   -0.43    9.90
   6   7  -2  641.11   28.23
   6  -7  -2  580.50   34.00
   6   7  -2  525.62   28.60
   6  -7  -2  652.69   30.24
  -6  -7   2  572.11   23.89
  -4  10   3   29.19    3.81
   4  10  -3   28.48    5.24
   4 -10  -3   25.90    5.37
  -4 -10   3   26.72    4.66
   4  10  -3   20.53    4.36
   3 -11  -2   38.35    5.44
   3  11  -2   36.06    5.34
  -3  11   2   43.08    4.96
   3  11  -2   35.87    6.25
   4   6   5   41.76    7.37
  -4  -6  -5   33.87    4.69
   4  -6   5   30.71   11.31
   4   6   5   34.80    4.98
  -4   6  -5   41.92    6.42
   4  -6   5   34.21    4.93
   2  10   4  289.56   15.60
  -2 -10  -4  269.70   15.03
   2 -10   4  293.36   14.68
   2 -10   4  243.28   26.19
  -2  10  -4  276.69   14.78
   2  10   4  269.14   15.42
   6   7  -3   12.86    5.13
   6   7  -3   14.20    5.38
  -2  -8  -6    7.65    2.94
  -2   8  -6   10.60    4.31
   2   8   6    7.47    3.44
   2  -8   6   14.98   13.32
   2  -8   6    6.28    3.35
   2   8   6    6.01    4.86
   6   4  -7   11.37    5.35
   6  -4  -7   16.63    6.33
  -6  -4   7   12.57    4.07
  -6   0   8  180.62   15.19
  -3   1  10  580.72   38.51
  -3  -1  10  541.23   25.80
  -3  -1  10  586.09   35.04
  -3   1  10  617.09   27.70
  -1   0  10   32.68   10.76
  -1   0  10   31.61    6.90
  -4  10   0   -1.10    3.25
   4  10   0    4.38    4.61
   4 -10   0   -0.99    8.52
   4  10   0    1.57    3.51
  -4 -10   0   -0.60    3.90
  -5  -2  -5    4.49    3.39
   5   2   5    2.51    6.91
  -5   2  -5    1.72    3.33
   5   2   5    3.20    5.46
  -5   2  -5   -2.21    2.81
   5  -2   5    2.08    8.78
  -1  12   0  120.04    8.91
   1 -12   0  116.52   14.25
  -1 -12   0  111.12    9.44
   1  12   0  113.48    9.07
   1  12   0  119.74    8.66
   3  10  -5  198.35   13.04
  -3  10   5  189.39   10.37
   3  10  -5  190.48   11.69
   3 -10  -5  208.05   13.43
  -3 -10   5  185.52   10.16
   3  -9   4   94.61    7.11
  -3   9  -4   87.21    7.85
   3   9   4   93.39    7.61
  -3  -9  -4   84.35    6.98
   3  -9   4   89.65   14.51
   3   9   4   80.22    7.76
   2   4   8   -6.28    6.74
   2  -4   8    4.44   10.10
   2   4   8   -1.57    4.19
  -2   4  -8   -1.29    4.15
   1 -12  -1   -4.72    3.41
   1  12  -1    4.53    3.53
  -1  12   1    3.01    4.02
   1  12  -1   -3.81    4.11
   1 -12  -1    2.28    7.77
  -2   2  10   -0.23   10.08
   2   2 -10    0.61    3.04
  -2  -2  10   -3.72   10.26
  -3 -11   0  341.36   16.20
   3 -11   0  364.67   15.53
  -3  11   0  333.38   15.89
   3 -11   0  117.27   33.23
   3  11   0  367.23   17.15
   3  11   0  333.87   17.27
   1  -9   6   55.51   14.05
   1  -9   6   63.45    5.99
  -1  -9  -6   50.00    6.00
  -1   9  -6   57.98    6.24
  -6   1   8   10.29    6.33
  -6  -1   8    9.32    4.94
   6   1  -8    8.66    4.09
   7  -2   0  414.43   23.55
   7   2   0  406.19   22.66
   7  -2   0  344.18   21.26
  -7  -2   0  405.79   20.52
   1   1 -10   36.35    4.88
  -1   1  10   30.14    6.23
  -1   1  10   31.04   10.28
  -1  -1  10   18.92   11.29
  -5   5  -4   46.71    5.69
  -5  -5  -4   42.68    5.24
   5   5   4   43.40    6.44
   5  -5   4   38.43   10.49
   5   5   4   34.17    7.40
   5  -5   4   36.92    6.00
  -3   8  -5  700.88   29.42
   3   8   5  657.17   25.12
   3  -8   5  687.21   43.31
   3   8   5  616.87   26.40
   3  -8   5  666.71   27.24
  -3  -8  -5  617.18   27.47
  -2  11   4  583.44   23.24
   2  11  -4  636.32   25.43
   2 -11  -4  540.39   23.78
  -2 -11   4  582.07   21.62
  -2 -11   4  559.09   33.93
   7  -4  -3    2.69    4.25
   7  -4  -3    7.57    6.34
   7   4  -3    1.47    6.24
  -1  10  -5   16.00    4.38
   1 -10   5   -5.21    9.39
   1 -10   5   10.32    3.86
   1  10   5    8.43    3.60
  -1 -10  -5   13.76    3.59
  -5   9   2  294.15   16.34
  -5  -9   2  281.90   14.11
   5   9  -2  274.16   15.37
   5   9  -2  292.90   14.94
   7   0  -6   -1.98    4.42
  -7   0   6    1.83    5.89
  -4  -4  -6   -1.79    3.20
   4   4   6   -0.96    6.01
  -4   4  -6    0.99    3.89
   4   4   6   -0.41    4.50
   4  -4   6    0.84   10.37
  -1   6  -8  233.91   12.80
   1   6   8  210.48   17.90
  -5   2   9  127.01   10.54
  -5  -2   9  147.52   16.44
  -5  -2   9  134.55    9.58
   6  -7  -1   19.10    5.27
  -6  -7   1   17.62    4.27
   6  -7  -1   15.15    5.84
   6  -7  -1   22.66    3.66
   6   7  -1   12.44    5.15
   7  -4  -2  301.22   16.60
   7  -4  -2  289.71   18.35
  -7  -4   2  299.30   16.26
   7   4  -2  290.47   16.95
   7  -3  -5   13.41    3.81
  -7  -3   5   23.55    4.88
   7  -3  -5   13.77    6.70
   7   3  -5   23.19    5.20
   0   7   8   61.76    6.68
  -5   5   8  153.12    8.73
  -5  -5   8  169.93   10.39
   5  -5  -8  129.95   12.45
   5   5  -8  130.83   11.35
   1  -3   9   14.23   10.38
   1   3   9    8.79    5.84
  -1   3  -9    5.60    3.55
   1   3   9    9.27    8.05
   7  -1  -6   69.54    7.27
  -7  -1   6   82.64    7.83
  -7   1   6   74.81    9.81
   7   1  -6   68.36    7.75
   3   2 -10   -0.34    3.19
  -3   2  10   -0.54    5.15
  -3  -2  10    6.31   10.26
  -1 -12  -1   48.63    7.94
   1 -12   1   55.06    6.38
   1  12   1   51.93    5.33
   1 -12   1   46.09   13.08
  -1  12  -1   52.25    5.07
  -1 -12  -1   43.12    5.22
   5  -9  -1    9.86    4.92
  -5  -9   1    9.47    3.34
   5  -9  -1    5.31    5.78
   5   9  -1   10.83    6.24
  -5   9   1    6.77    4.19
   5   9  -1    7.89    3.08
   5  -9  -3  154.81    9.60
   5   9  -3  135.05    9.60
  -5   9   3  136.76    7.92
   5   9  -3  137.89    9.22
   6  -7  -4   -0.63    5.24
  -6  -7   4    1.48    3.82
   0 -12  -2    2.92    3.51
   0 -12   2    4.62    8.58
   0 -12   2    2.61    3.12
   7  -4  -4   97.62   10.32
  -7  -4   4  116.38    8.28
   7   4  -4  106.21   10.75
   3  11  -3   27.35    5.89
  -3  11   3   20.96    4.51
  -3 -11   3   23.90    4.11
   3  11  -3   31.03    5.09
   3 -11  -3   20.35    4.93
   6   6   1   16.43    4.63
  -6  -6  -1   14.36    4.38
   6  -6   1   18.18    5.49
   6  -6   1   18.67    3.95
   6  -6   1   12.17    8.05
   6   6   1   11.38    5.87
   6  -3   3   65.96   10.30
   6  -3   3   59.92    5.75
   6   3   3   65.28    7.98
  -6  -3  -3   56.00    6.43
   6   3   3   66.47    6.51
   6  -3   3   53.18    7.52
  -6   2   8   17.71    5.90
   6   2  -8   18.06    4.92
  -6  -2   8   11.64    4.69
   1 -12  -2   50.94    5.87
  -1 -12   2   49.83    5.42
   1  12  -2   57.16    6.62
   1 -12  -2   37.73   10.70
  -1 -12   2   43.10   10.14
  -1  12   2   50.67    5.79
   1   2 -10   22.75    4.55
  -1   2  10   14.29   11.42
  -1  -2  10   25.16   13.68
  -1   2  10   27.56    6.83
   0  -5   9   -5.59    9.87
   0   5   9   -5.42    6.87
   0   5   9    2.69    5.11
   3 -10   3   59.46   14.10
  -3 -10  -3   65.61    7.07
  -3  10  -3   64.64    5.70
   3 -10   3   68.19    6.12
   3  10   3   68.80    6.27
   3  10   3   80.36    7.45
   6   5   2  798.81   22.44
   6  -5   2  678.24   37.05
   6  -5   2  713.95   33.64
  -6  -5  -2  698.74   26.79
   6   5   2  745.19   24.14
   1 -10  -6   44.23    5.50
  -1 -10   6   48.11    5.10
  -1 -10   6   39.08   11.51
  -1  10   6   33.57    5.49
   1  10  -6   35.11    5.75
  -1  -9   7    2.79    2.94
   1  -9  -7    2.71    3.36
  -1   9   7   -2.12    3.38
   1   9  -7    5.21    4.81
  -1  -9   7   11.90    9.51
   5   3   5    3.92    4.70
  -5   3  -5    0.20    3.53
   5  -3   5    3.37    8.45
   5   3   5    2.68    7.18
  -5  -3  -5    4.37    3.24
   1  -8   7   24.48   12.64
  -1   8  -7   13.18    5.19
   1  -8   7   17.51    3.88
  -2   9   7   15.63    4.36
   2   9  -7    7.08    4.00
  -2  -9   7    7.81    3.33
   2  -9  -7   11.28    4.27
   2   6  -9  130.37   10.23
  -2   6   9  163.22   10.25
  -2  -6   9  176.03   16.07
  -2  -3  10  544.67   34.69
   2   3 -10  614.11   25.92
  -2   3  10  587.48   25.04
   4  10  -4   14.17    4.09
   4  10  -4   10.79    4.43
  -4  10   4   14.17    3.41
   4 -10  -4   14.69    4.42
  -4 -10   4   16.06    4.13
  -7  -2   6   60.31    6.99
   7   2  -6   75.85    7.46
   7  -2  -6   64.94    6.83
  -7   2   6   76.00   10.30
   3  11   1  501.80   21.17
  -3  11  -1  523.15   20.67
  -3 -11  -1  499.05   19.61
   3 -11   1  557.21   22.84
   3 -11   1  535.90   43.71
   3  11   1  511.08   23.06
  -7  -4   1  127.25    9.72
   7  -4  -1  164.85   15.61
   7   4  -1  153.54   12.95
   7  -4  -1  166.67   12.36
   7   3   0  149.62   11.57
  -7  -3   0  156.97   11.36
   7  -3   0  142.51   12.57
   7  -3   0  166.95   15.52
  -4  -8   7   17.75   11.81
   4   8  -7   23.95    4.94
  -4  -8   7   24.50    4.57
  -4   8   7   23.33    4.46
   4  -8  -7   21.07    4.76
  -2  10   6  506.13   21.19
   2  10  -6  511.27   22.08
  -2 -10   6  492.28   34.12
   2 -10  -6  496.47   24.75
  -2 -10   6  491.07   18.78
  -4 -10  -1   11.98    3.43
   4  10   1    6.92    3.96
   4  10   1    7.22    4.88
   4 -10   1    2.51    9.24
   4 -10   1    5.68    3.58
  -4  10  -1    4.22    3.45
   3   5   7   40.60    8.68
  -3   5  -7   37.75    6.51
   3  -5   7   26.27   11.40
   3   5   7   30.66    5.66
   3  -7   6  206.00   21.17
   3   7   6  176.07   11.12
  -3  -7  -6  131.13    9.18
   3  -7   6  169.04   10.15
   3   7   6  165.96   12.61
  -3   7  -6  188.44   13.11
   5   3  -9   -2.74    3.23
  -5  -3   9   -1.52    4.10
   6  -6  -6    1.01    5.31
   6   6  -6    3.76    4.08
  -6  -6   6    2.86    3.75
  -1 -11  -4   90.97    8.13
   1 -11   4   77.40   13.95
  -1  11  -4   94.55    7.05
   1 -11   4   96.15    7.17
   1  11   4   92.61    7.70
   7   0   1   -5.14    7.06
  -7   0  -1    1.02    6.72
  -4   0  10  369.67   21.26
  -4   0  10  364.55   24.16
   2  11   3    3.27    4.68
  -2 -11  -3    2.23    4.15
  -2  11  -3   -2.30    4.05
   2 -11   3    2.17   11.29
   2  11   3    1.29    4.35
  -4   5   9   73.17    6.36
   4   5  -9   59.25    7.23
  -4  -5   9   65.31    5.39
   4  -5  -9   56.46   10.72
  -4  -5   9   57.12   13.08
   5  -9   0    9.05    8.30
   5  -9   0    6.89    4.16
   5   9   0    5.12    3.36
   5   9   0    0.83    4.75
  -5   9   0    6.39    3.41
  -5  -9   0    6.05    4.20
  -1   6   9   11.72    4.35
   1   6  -9    6.00    4.09
  -1  -6   9   16.41    9.89
   2   7   7    3.35    6.10
   2   7   7    1.79    3.86
  -2   7  -7    0.14    4.62
   6   7   0    7.88    5.33
   6   7   0    7.32    3.32
  -6  -7   0    6.78    3.81
   6  -7   0    8.10    6.35
   6  -7   0    2.44    6.07
  -3  -3  10    5.41   10.62
  -3   3  10    2.62    3.92
   3   3 -10    8.48    3.65
   4  -9  -6   66.91    8.09
   4   9  -6   59.81    7.03
   4   9  -6   70.00    7.08
  -4   9   6   64.63    5.84
  -4  -9   6   68.03    6.04
   5   7   3    9.05    3.52
   5   7   3    2.22    4.72
   5  -7   3   12.55    8.68
   5  -7   3    6.32    3.96
  -5  -7  -3    3.11    3.46
  -5   7  -3    3.23    3.65
   5   9  -4  178.77   11.30
  -5   9   4  196.72   10.35
   5  -9  -4  202.56   12.88
   5   9  -4  209.41   11.64
  -5  -9   4  186.72    9.71
   7  -1   1  177.40   15.71
   7   1   1  176.45   16.29
   7  -1   1  146.80   13.39
  -7  -1  -1  168.69   11.67
  -2  12   1  686.37   25.78
   2 -12  -1  686.78   26.31
  -2 -12   1  687.66   25.26
   2  12  -1  669.05   27.79
   2  12  -1  698.00   27.86
  -4  -1  10  191.59   14.23
  -4  -1  10  207.74   19.18
  -4   1  10  220.61   15.72
   4  -8   4   41.02    5.39
  -4   8  -4   50.16    5.69
  -4  -8  -4   51.57    5.41
   4   8   4   51.62    5.29
   4   8   4   52.81    6.83
   4  -8   4   35.87   10.47
  -6  -5   7   35.56    5.63
   6   5  -7   37.74    6.04
   6  -5  -7   26.56    5.89
   1 -12   2    7.08   10.46
  -1 -12  -2    7.99    3.32
   1  12   2    9.69    3.97
  -1  12  -2    9.38    4.15
   1 -12   2    5.87    4.05
   3   0   8    2.08    8.27
   3   0   8   10.12    6.17
   6   3  -8    6.68    4.04
  -6   3   8    2.67    5.43
  -6  -3   8    1.49    4.38
  -3  -6   9  151.42   17.11
  -3  -6   9  124.78    8.86
  -3   6   9  129.76    8.61
   3   6  -9  122.44   10.48
   3  -6  -9   82.33   12.30
   1   3 -10  123.73    9.46
  -1  -3  10  130.66   17.20
  -1   3  10  122.58   14.42
  -1   3  10  123.48    9.35
   2 -12   0   35.60   10.30
  -2 -12   0   40.23    4.64
   2  12   0   38.52    5.95
  -2  12   0   39.88    4.71
   2  12   0   41.96    4.96
   5  -8   2  141.31   19.37
   5   8   2  141.73   11.46
  -5   8  -2  142.44    9.86
   5   8   2  157.52   10.96
  -5  -8  -2  142.52    9.44
   5  -8   2  138.89   12.01
   7  -4  -5    7.05    5.88
   7   4  -5    3.55    5.25
   7  -4  -5    1.08    3.36
  -7  -4   5   -1.72    4.50
   5   7  -7   30.31    5.31
   5  -7  -7   33.49    6.87
  -5   7   7   36.68    4.35
  -5  -7   7   36.25    4.99
   2   8  -8    2.11    4.38
  -2   8   8    3.05    3.56
   2  -8  -8    0.49    4.11
  -2  -8   8    1.86    3.04
   0   0  10    9.73   14.30
   0   0  10    9.73    5.70
   0 -10   6  216.59   11.37
   0  10   6  219.75   12.03
   0 -10   6  201.42   19.72
   0 -10  -6  218.37   11.84
   2   5   8   26.95    7.97
   2   5   8   20.96    6.36
   2  -5   8   20.27   10.76
  -2   5  -8   26.69    4.50
   1   4   9   31.33    6.17
   1   4   9   13.85    9.02
   1  -4   9   18.08   11.85
  -1   4  -9   15.35    3.39
  -4  -7   8  249.43   17.93
   4   7  -8  248.72   15.61
  -4   7   8  231.07   11.82
  -4  -7   8  231.83   11.95
   4  -7  -8  263.21   15.90
   3  -1   8   13.02   10.99
   3   1   8    9.00    5.86
   3   1   8    3.66    7.69
  -3   1  -8    2.63    3.85
   4   9   3   30.70    5.74
  -4  -9  -3   32.86    4.11
   4  -9   3   33.80    5.15
   4  -9   3   25.59   11.51
  -4   9  -3   27.23    4.71
   4   9   3   39.65    5.16
  -5  -8   6    8.16    4.26
   5  -8  -6    1.58    5.19
   5   8  -6    3.39    4.49
  -5   8   6    2.60    3.95
   5   8  -6   -0.83    4.29
  -1 -11   5   11.72   10.39
   1  11  -5    3.82    4.58
   1 -11  -5    5.42    3.60
  -1  11   5   -1.21    4.03
  -1 -11   5    5.03    3.88
   6  -7  -5   43.25    6.93
  -6  -7   5   46.53    5.26
   1   8  -8   25.62    5.08
  -1   8   8   27.86    4.52
  -1  -8   8   28.96    3.98
   7  -5  -3    4.93    5.54
   7  -5  -3    6.31    4.33
   7   5  -3    9.18    4.70
   0  -1  10   65.40   13.71
   0   1  10   70.00    7.82
   0   1  10   75.85   13.75
  -2  12   2   30.99    4.40
   2  12  -2   35.38    4.49
   2 -12  -2   28.37    4.62
   2  12  -2   29.17    5.87
  -1  12   3  103.03    7.43
  -1 -12   3   98.55    6.69
  -1 -12   3  108.98   14.42
   1 -12  -3  110.05    8.29
   1  12  -3  113.92    8.56
   7   3  -6  140.94   11.58
   7  -3  -6  131.47    9.94
  -7  -3   6  142.95    9.75
   7  -3  -6  145.73   13.59
   0  -9   7   10.98    3.89
   0   9   7   10.69    3.67
   0  -9   7   20.42   10.91
   0  -9  -7   12.37    3.75
   4   5   6   -6.97    5.35
   4   5   6    2.92    4.83
  -4   5  -6   -2.24    3.80
   4  -5   6    7.62    9.54
   6   4   3   51.15    7.17
   6   4   3   57.80    7.68
   6  -4   3   67.64   11.22
  -6  -4  -3   44.23    6.20
   6  -4   3   45.62    8.51
   4   0   7   15.05    6.52
   4   0   7   -4.31    7.88
   3 -11  -4  351.95   16.39
  -3 -11   4  337.82   15.05
   3  11  -4  349.02   17.70
  -3  11   4  388.67   17.39
   3  11  -4  358.90   16.98
  -7  -5   2  284.58   13.82
   7  -5  -2  254.46   16.33
   7  -5  -2  323.13   25.86
   7   5  -2  311.56   17.64
   7  -2   1   23.51    5.31
   7  -2   1   37.52    7.53
  -7  -2  -1   30.74    5.53
   7   2   1   17.19    6.77
  -4   2  10  108.09    9.44
  -4  -2  10  113.07   10.78
  -4  -2  10  111.00   14.22
   0  12   3  322.06   14.33
   0 -12   3  363.65   18.80
   0 -12   3  325.56   23.85
   0 -12  -3  367.34   17.17
   3  -9  -7    1.50    5.12
   3   9  -7    6.26    4.04
  -3   9   7    4.79    3.13
  -3  -9   7    2.49    3.17
   4  -1   7  100.24   13.42
   4   1   7   95.43   12.99
  -4   1  -7   93.50    8.83
   4   1   7   99.73   10.76
  -5   6  -4   -1.29    4.07
   5  -6   4    5.11    4.61
  -5  -6  -4    1.13    3.53
   5   6   4    0.89    3.23
   5   4   5   14.09    6.59
   5   4   5   24.60    5.22
  -5  -4  -5   16.80    4.30
  -5   4  -5   11.38    3.86
   5  -4   5   12.63   11.43
  -2   4  10    3.47    4.67
  -2  -4  10   -0.65   10.58
   2   4 -10    4.54    3.52
  -7  -5   4    2.18    4.79
   7   5  -4    9.05    6.15
   4  -7   5   43.10    5.30
   4   7   5   44.75    5.79
  -4   7  -5   56.55    6.73
   4  -7   5   40.95   13.12
  -4  -7  -5   42.34    5.93
   4   7   5   49.44    7.50
  -2 -11   5  664.87   28.11
  -2 -11   5  620.29   28.55
  -2  11   5  604.51   29.22
   2  11  -5  579.70   29.13
   2 -11  -5  683.51   17.72
  -3   2  -8   11.50    3.91
   3   2   8   20.61    6.56
   3   2   8   20.51    8.76
   3  -2   8   20.07   13.07
  -7  -4   0  261.01   15.95
   7  -4   0  272.71   18.16
   7  -4   0  270.45   22.30
   2 -12   1   10.90    4.05
  -2  12  -1    9.88    4.12
  -2 -12  -1   20.55    4.10
   2 -12   1   14.01    9.60
   2  12   1   11.52    4.93
   2  12   1   16.58    4.03
   6   0   4    4.05    7.69
  -6   0  -4    1.33    5.28
   6   0   4    1.50    4.79
   0  11   5   87.20    7.46
   0 -11   5   64.29   13.00
   0 -11  -5   83.99    7.30
   0 -11   5   72.99    6.50
   0  -2  10   63.28   13.91
   0   2  10   54.98   11.07
   0   2  10   78.88    9.07
   7   0  -7   -0.95    3.86
  -7   0   7   -1.60    5.17
   2   0   9    7.90    9.73
   2   0   9    1.80    5.94
  -5   6   8    7.94    3.96
  -5  -6   8   10.21    3.62
   5  -6  -8   15.65    6.36
   5   6  -8    7.13    3.77
  -3  10   6   18.13    4.60
  -3 -10   6   20.32    3.89
   3  10  -6   24.45    4.51
  -3 -10   6   13.03    8.93
   3 -10  -6   10.07    4.30
  -5  -4   9   12.70    9.63
  -5  -4   9   15.67    3.86
   5   4  -9   16.46    4.33
   3   8  -8  139.63   12.29
  -3  -8   8  144.72    9.16
  -3  -8   8  151.86   17.64
  -3   8   8  154.71    9.88
   3  -8  -8  146.97   13.16
   6  -1   4  210.68   16.30
  -6  -1  -4  196.25   14.85
   6   1   4  217.77   16.50
   3  11   2    3.43    4.04
   3 -11   2    4.13    9.47
   3  11   2    1.81    5.00
   3 -11   2   -1.37    4.28
  -3 -11  -2   -0.95    3.51
   6   8  -2  100.17    9.19
   6  -8  -2   97.15    8.96
  -6  -8   2  112.93    8.01
   7  -1  -7   44.73    5.65
  -7  -1   7   37.15    7.76
   7   1  -7   41.76    5.89
  -7   1   7   34.02    8.47
   2   1   9   12.98    7.54
   2   1   9    6.41   10.38
   2  -1   9   12.74   12.28
  -2   1  -9   20.99    4.26
   4  10  -5   17.61    5.13
   4 -10  -5   14.21    5.18
  -4 -10   5   22.96    4.15
   4  10  -5    9.36    3.98
  -4  10   5    9.50    4.05
   6   8  -3   56.24    6.69
  -1   7  -8   78.54    7.96
   4   2   7  181.68   16.83
  -4   2  -7  217.60   14.62
   4   2   7  227.49   15.79
   4  -2   7  178.57   22.50
   7  -5  -1    4.48    5.47
   7  -5  -1    6.27    5.94
  -7  -5   1    4.41    5.12
   3   4 -10   23.98    4.68
  -3   4  10   11.83    4.56
  -3  -4  10   19.94   10.48
   5  -9   1  125.54   11.93
  -5  -9  -1  122.42    9.35
   5   9   1  125.92   10.69
  -5   9  -1  118.91    8.75
   5  -9   1  145.53   18.12
   5   9   1  124.52    9.65
   0  -6   9   14.92   10.58
   0   6   9   12.48    5.25
   2 -12  -3    5.72    4.01
   2  12  -3    6.09    4.78
   2  12  -3    5.14    3.63
  -2 -12   3   10.43    3.72
  -2  12   3    0.93    3.62
   6  -6   2  161.99   15.52
   6  -6   2  186.54   21.85
   6   6   2  193.58   14.10
   6   6   2  179.47   12.81
  -6  -6  -2  181.29   12.50
   6   4  -8  275.42   17.38
  -6  -4   8  276.16   14.81
   6  -4  -8  266.04   29.07
   5   9  -5  113.80   11.78
  -5  -9   5  105.23    7.83
  -5   9   5  107.66    7.72
   5   9  -5  113.96    8.96
   5  -9  -5  104.68    8.88
  -1  -4  10   28.31   12.02
  -1   4  10   51.88    6.72
   1   4 -10   56.87    6.08
   7  -3   1   29.77    7.74
  -7  -3  -1   22.27    5.37
   7  -3   1   17.53    6.12
   7   3   1   18.58    6.73
  -4  10  -2   34.51    4.59
   4  10   2   23.39    6.51
   4 -10   2   21.92   10.00
   4 -10   2   27.68    4.83
  -4 -10  -2   21.59    4.10
   4  10   2   20.13    4.74
  -2 -10  -5   12.05    3.48
   2 -10   5   10.67    4.33
  -2  10  -5    6.90    5.23
   2  10   5    8.12    3.91
   2 -10   5    4.54   14.17
  -4  -3  10   31.11   12.18
   4   3 -10   25.14    4.26
  -4   3  10   19.01    4.76
   6   7   1   92.01    8.47
   6  -7   1   91.08   12.76
  -6  -7  -1   98.26    8.19
   6  -7   1  102.76   10.98
   6   7   1   96.23   10.13
  -2  -9  -6   86.34    8.41
   2  -9   6  101.62   15.03
   2  -9   6   98.97    7.22
   2   9   6   94.58    7.86
  -2   9  -6  107.76    9.26
   6   8  -1   85.35    9.95
   6   8  -1   82.53    8.14
   6  -8  -1   76.70    8.99
  -6  -8   1   86.14    7.56
   0   8   8   34.53    5.44
   6  -2   4    4.42    6.98
   6  -2   4    9.64    6.09
   6   2   4    5.47    6.56
  -6  -2  -4    7.14    4.77
   6   2   4    7.33    5.09
   7  -2  -7    3.53    3.23
  -7   2   7    0.68    6.12
   7   2  -7    1.20    5.25
  -7  -2   7   -2.14    4.40
  -2   2  -9   16.93    3.44
   2   2   9   14.10    6.41
   2   2   9   23.31    9.89
   2  -2   9   11.23   12.15
   4  11  -2    3.89    4.30
   4 -11  -2    3.31    3.90
   4  11  -2    1.65    4.00
  -7  -4   6   79.23    7.07
   7   4  -6   80.41    8.48
   7  -4  -6   72.04   12.00
  -3   6  -7   27.70    5.98
   3   6   7   32.00    5.62
   3   6   7   31.79    7.69
   3  -6   7   30.87   12.08
  -4  11   1    8.27    3.57
   4  11  -1    3.10    4.83
   4 -11  -1    8.41    4.70
  -4 -11   1    9.57    3.90
   4  11  -1    7.51    3.71
   3   3   8   51.80   11.65
   3  -3   8   49.85   14.88
  -3   3  -8   41.31    6.11
   3   3   8   33.16    6.70
  -1 -12  -3  259.55   15.01
   1 -12   3  280.43   15.17
   1  12   3  279.74   15.54
   1 -12   3  277.04   26.98
  -1  12  -3  304.35   17.25
   3   9   5  132.07    9.42
   3   9   5  122.07   10.97
   3  -9   5  109.21   15.35
  -3   9  -5  134.40   11.44
   3  -9   5  130.69    9.46
  -3  -9  -5  117.46    9.72
   7  -5  -5   83.28   11.41
  -7  -5   5  101.49    7.87
   7   5  -5  104.38    9.42
   0  -3  10   -4.77   10.50
   0   3  10    2.62    5.81
   0   3  10    1.00   10.36
  -2  -7   9    6.27   11.39
  -2   7   9    9.60    4.35
   2   7  -9   11.84    4.82
   6  -8  -4   -0.98    5.13
   6   8  -4    3.36    4.38
  -6  -8   4    1.81    3.66
   4   6  -9  249.95   16.00
  -4   6   9  246.12   14.04
   4  -6  -9  203.97   18.73
  -4  -6   9  287.44   21.24
  -4  -6   9  265.99   15.78
   1  -5   9   64.57   13.25
   1   5   9   48.96    9.41
  -1   5  -9   47.30    6.28
  -6   0   9    3.52    5.46
   3 -10   4  276.04   26.60
   3 -10   4  229.96   13.08
   3  10   4  207.36   15.73
   3  10   4  215.44   13.07
  -3  10  -4  217.99   14.00
  -3 -10  -4  214.95   14.44
   5   0   6    6.23    6.86
  -1 -10  -6   22.39    4.39
   1 -10   6   47.91   13.78
   1 -10   6   28.84    4.89
  -1  10  -6   23.15    5.42
   6   6  -7    5.01    4.98
   6  -6  -7    5.50    6.22
  -6  -6   7    9.30    3.56
   6   5   3   93.71   11.14
  -6  -5  -3   93.64    8.93
   6  -5   3  103.39   11.01
   6  -5   3   73.41   13.86
   6   5   3  105.35    9.09
   4   3   7   25.16    7.05
  -4   3  -7   22.41    4.51
   4   3   7   29.92    8.68
   6   7  -6   87.52    8.34
   6  -7  -6   84.99   12.00
  -6  -7   6  101.08    8.34
  -6   1   9   43.97    7.13
  -6  -1   9   31.20    6.21
  -6  -1   9   28.21   11.31
   2 -12   2   24.75   11.89
  -2  12  -2   20.76    4.67
  -2 -12  -2   23.01    4.40
   2 -12   2   21.97    5.18
   2  12   2   22.25    3.85
  -1 -12   4   24.10    4.16
   1 -12  -4   22.61    4.28
   1  12  -4   15.23    4.84
  -1 -12   4   30.98   11.47
  -1  12   4   17.82    4.36
  -7   0  -2   13.89    7.41
   7   0   2    6.72    6.19
   2   6   8    8.07    6.38
   2   6   8    7.90    3.99
  -2   6  -8    7.43    4.32
   5   1   6   51.12    8.11
  -5   1  -6   52.03    7.81
  -5   1  -6   74.29    6.95
   5   1   6   41.93   10.47
  -4  11   3   -0.03    3.54
   4 -11  -3    1.42    4.34
   4  11  -3    0.94    3.57
  -4 -11   3    4.26    3.61
   4  11  -3    5.72    3.91
   5  10  -2  113.59    9.33
   5  10  -2   97.69    8.70
  -5 -10   2  116.90    8.38
  -5  10   2  113.01    8.93
  -1  -7   9   23.36   13.56
   1   7  -9   21.29    5.43
  -1   7   9   29.20    6.65
   2 -11   4  143.83   20.10
   2  11   4  157.98   10.44
   2 -11   4  155.85    9.98
  -2 -11  -4  188.36   13.24
  -2  11  -4  175.92   11.24
  -4 -11   0    9.41    3.75
  -4  11   0    8.53    3.28
   4  11   0    6.50    5.26
   4  11   0   19.01    3.74
   4 -11   0   12.39    4.77
  -5   5  -5    0.79    4.75
   5   5   5    0.15    4.15
   5   5   5    1.63    6.39
  -5  -5  -5    2.55    3.54
   5  -5   5    5.43    9.62
   7   6  -3   64.97    7.85
   7  -6  -3   56.62    7.91
   3 -11  -5   87.27    8.80
  -3  11   5   87.02    7.60
  -3 -11   5   76.10    6.69
   3  11  -5   79.70    8.52
   7  -1   2  110.89   12.02
  -7  -1  -2  104.62   10.84
   7   1   2  100.57   11.18
   7  -1   2   79.93   11.41
   3  12  -1  200.13   14.42
  -3 -12   1  198.12   12.70
  -3  12   1  200.17   12.01
   3  12  -1  208.48   13.57
   2   5 -10   33.87    5.45
  -2   5  10   38.64    5.83
  -2  -5  10   42.68   12.61
   4  -6   6  232.02   22.75
   4   6   6  234.36   16.64
  -4   6  -6  238.24   16.48
   4   6   6  260.04   16.56
  -3   8  -6    0.50    5.21
   3   8   6   -1.03    5.25
   3  -8   6    3.64    9.44
   3  -8   6   -0.55    3.52
   3   8   6    1.19    3.95
  -7  -5   0   50.32    6.88
   7  -5   0   52.58    9.08
   7  -5   0   52.59    7.22
  -3   7   9  294.33   16.84
   3   7  -9  285.43   19.00
  -3  -7   9  307.61   22.27
  -3  -7   9  303.20   16.00
   5 -10  -1   18.19    5.45
   5  10  -1    9.59    5.50
  -5  10   1    6.07    3.44
  -5 -10   1    5.21    4.28
   5  10  -1    9.10    3.67
   7  -6  -2   70.89   10.55
   7  -6  -2   73.11    7.74
  -7  -6   2   75.88    7.59
   6   3   4    1.93    4.00
   6  -3   4   -1.10    5.91
   6  -3   4   12.91    8.02
   6   3   4   -1.89    5.59
   1  -9   7   77.51   18.79
  -1   9  -7  109.35    9.93
   1  -9   7  103.85    7.57
   0 -12   4  126.92   15.88
   0  12   4  122.32    8.88
   0 -12  -4  120.86    8.48
   0 -12   4  132.92    9.72
  -5  10   3   59.10    7.18
   5  10  -3   53.35    7.12
   5  10  -3   51.80    6.21
   5 -10  -3   47.74    7.64
   0 -13   0   -0.88    3.85
   0 -13   0    1.41    7.75
  -1 -11  -5    0.64    3.25
  -1  11  -5    3.15    4.57
   1  11   5    2.39    4.33
   1 -11   5  -11.31   12.72
   1 -11   5    1.32    3.57
  -5  -1  10   58.97   11.45
  -7  -3   7   -3.26    4.10
   7   3  -7   -2.75    4.85
   7  -3  -7   -2.37    5.69
   2   3   9    5.63    5.61
  -2   3  -9    0.88    3.87
   2  -3   9    9.66   10.61
   2   3   9   -2.39    8.30
  -3  12   2   31.37    4.79
   3  12  -2   29.62    5.57
   3  12  -2   33.01    5.26
   3 -12  -2   37.04    5.14
   2   8   7   20.15    6.48
   2  -8   7    2.68   12.10
   2   8   7    4.60    3.63
  -2   8  -7   11.50    5.05
   6  -8   0   65.97    8.05
   6   8   0   69.34    6.65
  -6  -8   0   66.48    6.80
   6  -8   0   76.85   12.02
   6   8   0   73.57    9.13
   5   5  -9   15.56    4.15
   5  -5  -9   18.54    6.80
  -5  -5   9   24.21    4.10
  -5  -5   9   22.74    8.59
   5   8   3   36.79    5.75
   5  -8   3   22.30   10.87
   5   8   3   31.77    7.40
   5  -8   3   22.61    5.37
  -5  -8  -3   31.79    5.15
  -5   8  -3   29.82    6.20
  -7  -4  -1    6.00    5.05
   7  -4   1    8.13    7.71
   7  -4   1   12.46    5.28
  -6  -2   9    8.54    9.55
  -6   2   9    5.33    6.41
  -6  -2   9    7.18    4.38
  -4  -4  10   10.25    9.94
  -4   4  10    9.32    4.73
   4   4 -10    5.87    3.67
  -4  -9   7   24.25    4.23
  -4  -9   7   47.66   12.12
   4  -9  -7   32.50    6.37
  -4   9   7   31.02    4.96
   4   9  -7   30.85    6.02
   5   2   6   -1.04    8.58
  -5   2  -6   -2.15    3.20
  -7  -6   4   58.19    5.96
   7   6  -4   73.43    7.50
   3  12   0   62.14    6.42
   3 -12   0   59.15    6.23
   3  12   0   48.92    6.16
  -3  12   0   69.43    7.67
  -3 -12   0   66.10    6.50
   0 -13   1   45.97   10.21
   0 -13  -1   39.45    5.31
   0 -13  -1   41.06   13.84
  -3   5  10   70.28    6.55
  -3  -5  10   70.15   12.34
   3   5 -10   66.91    8.03
   1 -10  -7   -0.26    4.00
   1  10  -7   -0.29    4.98
  -1 -10   7   14.26   11.60
  -1 -10   7    2.45    3.82
  -1  10   7    5.41    4.00
  -2 -12   4    1.17    9.88
   2 -12  -4   -2.29    3.52
  -2 -12   4   -1.31    3.30
   2  12  -4    1.05    3.16
  -5  -8   7   10.04    3.24
   5   8  -7   12.94    4.47
  -5   8   7    8.39    3.82
   5  -8  -7   10.92    5.43
   2 -10  -7    5.75    3.36
  -2 -10   7    5.30    3.68
  -2 -10   7   -7.80   10.57
  -2  10   7    4.03    4.30
   2  10  -7    2.13    4.52
   7  -2   2   38.80    8.01
   7  -2   2   39.74    7.89
  -7  -2  -2   43.59    7.14
   7   2   2   43.08    7.56
   1   0  10    5.03   13.75
   1   0  10    2.72    6.00
  -4   8   8   42.37    6.28
  -4  -8   8   35.38    4.83
   4  -8  -8   33.90    6.42
  -4  -8   8   42.35   11.79
   4   8  -8   32.02    5.45
   3   4   8  164.35   11.13
  -3   4  -8  152.48    8.58
   3  -4   8  158.63   17.96
   3   4   8  149.33   12.37
  -6  -5   8   13.60    4.00
   6   5  -8   13.44    5.98
   6  -5  -8   10.25    6.88
  -1   5  10  422.41   14.37
  -1  -5  10  397.08   28.38
   1   5 -10  419.30   17.66
   5  -7   4   19.61    4.95
   5  -7   4   20.95   10.87
   5   7   4   24.32    6.15
   5   7   4   22.66    4.43
  -5  -7  -4   22.24    3.99
  -5   7  -4   25.45    5.01
   6   8  -5  115.77    8.73
   6  -8  -5  117.97    9.95
  -6  -8   5  128.91    6.90
   1  13   0    8.99    3.98
   1 -13   0    9.69    9.50
  -1  13   0    9.85    4.70
  -1 -13   0    6.60    4.07
   0   4  10    5.34    9.55
   0  -4  10   -5.55   13.24
   0   4  10   10.67    6.84
  -5  -2  10   16.19    9.95
   1   1  10  100.61   12.45
  -1   1 -10  103.33    6.24
   1  -1  10   74.68   12.91
   1   1  10  102.96   10.18
  -1 -13   1  115.43   13.79
   1 -13  -1  108.79    7.12
   1  13  -1  127.93    9.46
  -1  13   1  112.98    6.76
   8   0  -3   -0.07    5.31
  -3 -11  -3   15.02    4.05
   3  11   3    8.69    4.21
   3 -11   3    6.49    3.88
  -3  11  -3    8.33    4.24
   3  11   3   26.49    6.17
   3 -11   3   -1.20   12.14
  -4   9  -4   14.10    4.20
   4  -9   4    7.08    3.96
   4   9   4   19.73    5.98
  -4  -9  -4   10.23    3.60
   4  -9   4   18.94   11.31
   4   9   4   17.40    4.19
  -7  -6   1   51.50    5.63
   7  -6  -1   48.43    7.63
   7   6  -1   38.24    6.13
   7  -6  -1   42.75   10.47
  -1  11   6  308.00   11.83
   1 -11  -6  296.53   14.01
  -1 -11   6  307.06   20.19
  -1 -11   6  265.79   13.46
   1  11  -6  290.84   12.65
   5   9   2  155.56    8.27
   5  -9   2  135.91   12.32
  -5  -9  -2  161.37   10.55
  -5   9  -2  133.83    9.28
   5   9   2  151.34   10.74
   5  -9   2  146.57   15.88
   2  -9  -8    1.11    3.81
  -2   9   8    2.29    3.27
   2   9  -8    4.60    4.44
   5  -7  -8   10.38    6.44
  -5  -7   8   17.71   11.14
   5   7  -8    7.95    5.42
  -5  -7   8    7.43    3.62
   4  11  -4   16.84    5.22
   4 -11  -4   14.85    4.66
   4  11  -4   10.28    4.53
  -4  11   4   11.66    3.94
  -4 -11   4    6.28    4.18
   5  10   0  250.72   11.97
  -5  10   0  247.93   11.04
  -5 -10   0  233.63   12.27
   5  10   0  231.56   11.80
   5 -10   0  242.18   12.63
   8   1  -3   37.30    6.95
   8  -1  -3   39.76    6.82
   3  12  -3  184.20   11.29
  -3  12   3  157.02   10.68
   3 -12  -3  179.95   10.05
   3  12  -3  183.14    9.79
  -3 -12   3  179.15    9.74
   7   5  -6   38.91    5.71
   7  -5  -6   36.13    7.28
  -7  -5   6   34.81    5.11
  -8   0   4   12.90    7.28
   8   0  -4   17.83    5.34
  -2   0  11   -5.64    5.69
  -2   0  11    2.42   13.02
   4  -4   7   77.84   14.51
   4   4   7   47.21    9.95
   4   4   7   73.48    7.76
  -4   4  -7   73.89    7.08
   4 -10  -6    1.70    4.90
   4  10  -6    0.49    4.35
  -4  10   6    2.79    4.07
   4  10  -6    4.31    4.14
  -4 -10   6   -1.25    3.21
   5  -9  -6   45.96    7.10
  -5   9   6   39.70    4.81
   5   9  -6   31.73    5.61
  -5  -9   6   43.16    5.24
   5   9  -6   40.99    6.33
   5 -10  -4   20.56    5.21
  -5 -10   4   17.34    3.74
   5  10  -4   28.97    5.38
  -5  10   4   18.01    4.00
   5  10  -4   17.95    4.41
  -1   9   8   10.21    4.24
  -1  -9   8   19.05    4.09
   1   9  -8   13.44    4.77
  -2  11   6   82.92    6.16
   2 -11  -6   94.93    8.47
  -2 -11   6   91.02    5.78
  -2 -11   6   76.45   12.32
   2  11  -6   78.61    6.51
   8   0  -2  149.27   11.02
  -8   0   2  117.15   10.69
  -4 -11  -1    9.26    4.53
   4  11   1   10.38    4.54
  -4  11  -1   19.82    4.20
   4  11   1   19.12    5.25
   4 -11   1   14.69    4.54
   4   8   5  190.14   14.07
  -4   8  -5  177.04    9.99
  -4  -8  -5  150.98   10.65
   4  -8   5  176.32    9.61
   4  -8   5  179.74   19.48
   4   8   5  152.87   12.55
  -8  -1   4   32.67    7.41
  -8   1   4   27.61    7.71
   8  -1  -4   33.99    6.71
   8   1  -4   38.74    6.48
  -2  -1  11    8.00    7.26
  -2  -1  11   -3.96   11.63
  -2   1  11   11.71    6.18
  -2   1  11    2.40   14.01
  -1 -13  -1    0.31    3.55
   1 -13   1    4.49    3.79
   1 -13   1   -3.05   10.32
   1  13   1    3.26    3.77
  -3   0  11   -1.35    6.00
  -3   0  11   -2.39   11.69
  -6  -3   9   10.65   11.88
  -6   3   9    0.95    6.15
  -6  -3   9    1.10    4.06
  -7   0   8   -3.85    5.78
   7   0  -8    0.65    3.92
   5   3   6   -1.20    7.81
   5   3   6    3.26    4.75
  -5   3  -6    8.62    4.51
  -1   2 -10   22.87    4.17
   1   2  10   18.44    6.84
   1  -2  10   15.25   12.00
   1   2  10   16.50   10.73
   0 -13   2   70.68   13.00
   0 -13   2   70.99    5.21
   0 -13  -2   69.18    6.32
  -8   1   2   27.09   10.54
   8   1  -2   16.41    5.67
   8  -1  -2    7.42    5.39
  -8  -1   2    3.60    7.56
   0  -7   9   -2.20   12.69
   0   7   9   -0.14    3.93
   6   7   2   78.54    7.05
   6  -7   2   75.15    7.84
   6  -7   2   72.32   12.33
   6   7   2   90.79    9.07
  -6  -7  -2   74.00    6.01
   3  12   1  173.36    9.64
  -3  12  -1  178.13    8.70
  -3 -12  -1  156.09    9.55
   3 -12   1  162.18    8.26
   3  12   1  163.44    9.41
   4  10   3  169.90   10.53
   4 -10   3  121.25   17.10
   4  10   3  174.00    8.85
  -4 -10  -3  172.53   10.86
  -4  10  -3  170.15    9.82
   4 -10   3  159.82    9.68
  -1 -13   2   21.12   11.81
   1 -13  -2   14.46    3.62
   1  13  -2   16.78    4.43
  -1  13   2   14.36    4.41
  -1 -13   2   15.99    4.43
  -3   1  11   32.80    7.08
  -3  -1  11   34.35   12.26
  -3  -1  11   31.61    7.97
   7  -6  -5    4.48    5.96
   7   6  -5    2.21    5.33
  -7  -6   5    3.97    4.26
   6  -4   4   21.16    8.96
  -6  -4  -4   10.71    3.96
   6   4   4    9.01    6.61
   6  -4   4   12.00    5.94
   6   4   4   12.57    4.17
  -7  -1   8    3.35    6.08
  -7   1   8   -1.05    6.19
   7   1  -8   -3.37    4.19
   7  -1  -8   -2.37    3.48
   7  -3   2    5.66    6.60
  -7  -3  -2    4.75    4.70
   7  -3   2    9.73    5.95
   7   4  -7    1.96    4.13
   7  -4  -7    6.14    6.17
  -7  -4   7    6.23    4.13
   2  -4   9   45.60   12.70
  -2   4  -9   37.12    4.61
   2   4   9   41.56    5.57
   2   4   9   34.98    8.95
   8  -2  -3   52.16   10.41
   8  -2  -3   55.78    8.03
   8   2  -3   61.53    7.27
  -1   6  -9    7.38    4.47
   1  -6   9   14.38   15.67
   0  10   7   53.51    5.90
   0 -10   7   58.37    5.66
   0  10  -7   44.99    6.92
   0 -10   7   51.04   14.43
   1  -8   8   99.93   15.89
  -1   8  -8  100.24    8.35
   1  12   4   83.23    7.77
  -1  12  -4  107.24    8.70
   1 -12   4   88.89    6.87
  -1 -12  -4   85.28    7.17
   1 -12   4   82.86   14.77
   2 -12   3   26.03   11.18
  -2 -12  -3   24.58    4.13
   2  12   3   19.06    4.34
  -2  12  -3   16.65    4.17
   2 -12   3   31.34    5.02
  -5  -3  10   47.36   11.49
  -3  10   7  117.87    7.91
   3  10  -7  113.52    8.89
  -3 -10   7  118.69    6.87
   3 -10  -7  130.17    9.94
   0  11  -6    5.50    3.75
   0  11   6    3.26    3.77
   0 -11  -6    2.16    3.54
   0 -11   6   -0.98    3.58
   0 -11   6    4.07   13.15
   8  -2  -4  157.15   15.85
   8  -2  -4  156.75   11.93
   8   2  -4  180.93   11.62
  -8  -2   4  197.31   11.22
   3   7   7   92.39    9.31
   3  -7   7   86.01   16.10
  -3   7  -7   81.65    8.36
   3   7   7   77.55    9.63
  -2  -2  11   36.97   12.81
   2   2 -11   33.59    5.44
  -2   2  11   21.91    5.80
   6   6   3   92.56    6.86
   6  -6   3  103.84    8.43
  -6  -6  -3   88.07    7.00
   6   6   3  100.74   10.55
   6  -6   3   94.75   15.31
  -8   0   5    3.73    6.38
   8   0  -5    0.69    5.31
   3  -9  -8    1.91    4.78
  -3  -9   8   -4.62   11.00
  -3   9   8    6.68    3.73
   3   9  -8    1.16    4.53
  -3  -9   8   -1.12    3.25
   6   9  -2  140.48   12.41
  -6  -9   2  141.32    7.95
   6  -9  -2  163.73    9.54
   4  -7  -9   30.33    9.45
  -4  -7   9   26.90    4.59
   4   7  -9   25.09    5.06
  -4  -7   9   34.32   10.04
  -4   7   9   21.23    4.15
  -1   0  11   -9.12   12.07
  -1   0  11   -0.97    6.82
  -8  -2   2  209.28   13.41
   8   2  -2  228.64   12.10
   8  -2  -2  199.92   13.92
   8  -2  -2  190.42   16.04
   6   8   1  283.98   14.00
  -6  -8  -1  244.62   10.61
   6   8   1  300.21   15.26
   6  -8   1  271.94   21.10
   6  -8   1  273.52   12.26
   6   9  -3   11.70    5.91
  -8   1   5   18.25    7.05
   8   1  -5   13.79    6.31
   8  -1  -5   22.40    5.09
  -8  -1   5   16.78    7.63
  -3   2  11  219.70   11.75
  -3  -2  11  213.29   21.57
   7  -5   1   59.46    9.56
   7   5   1   51.60    6.95
   7  -5   1   63.59   10.25
  -7  -5  -1   44.79    5.48
  -5   6  -5   -2.14    4.01
   5   6   5   -2.87    5.05
   5  -6   5    4.21   11.63
   5   6   5   -0.27    4.18
  -4  -5  10  175.98   15.48
   4   5 -10  147.64   11.07
  -4   5  10  171.20   11.18
   7   2  -8  228.55   13.60
  -7  -2   8  240.07   10.54
  -7   2   8  250.00   13.73
  -1  -1  11   74.86    8.66
  -1   1  11   96.21   14.65
  -1  -1  11  114.71   17.44
  -1   1  11   82.92    8.82
  -2  -6  10  368.69   24.32
   2   6 -10  361.44   17.59
  -2   6  10  343.23   13.29
   8   0  -1    1.15    5.11
  -8   0   1    3.08    6.28
  -6  -7   7   92.75    6.56
   6  -7  -7   86.36    9.46
   6   7  -7   88.97    8.44
   7   6   0   31.79    5.90
  -7  -6   0   17.90    4.33
   7  -6   0   23.03    6.73
   7  -6   0   29.16    8.21
  -1  12   5    7.00    4.18
  -1 -12   5    7.47    3.20
  -1 -12   5   12.26   10.57
   1  12  -5    1.70    4.93
   1 -12  -5    4.85    4.48
   2  13  -1   39.03    4.94
  -2 -13   1   38.83    4.58
   2  13  -1   35.92    5.49
  -2  13   1   46.30    4.95
   2 -13  -1   37.25    4.68
  -2  -8   9   20.67   14.17
   2   8  -9   18.88    4.90
  -2   8   9   16.50    4.15
   2  -7   8  191.26   17.75
   2   7   8  148.26   12.96
  -2   7  -8  160.70    9.11
   2   7   8  150.41    8.46
   1  -3  10  113.69   15.16
   1   3  10  144.35   10.26
   1   3  10  129.58   13.79
  -1   3 -10  133.55    8.41
  -8   1   1   40.18    7.91
   8   1  -1   42.83    6.99
   8  -1  -1   45.34    7.60
  -8  -1   1   37.16    7.29
   5   6  -9    4.36    3.92
  -5  -6   9    0.04    9.52
   5  -6  -9    2.81    6.31
  -5  -6   9    9.87    4.35
   1 -13   2  410.31   12.33
  -1 -13  -2  394.88   16.12
   1 -13   2  407.53   23.67
  -1  13  -2  379.75   13.74
   1  13   2  414.46   14.26
   3   5   8    3.44    6.49
  -3   5  -8    9.13    4.84
   3   5   8   12.35    5.27
  -3 -12   4   19.44    4.15
   3 -12  -4   15.68    5.38
   3  12  -4   18.75    5.04
   3  12  -4   18.01    4.83
  -3  12   4   18.67    4.73
  -2  13   0   26.77    4.15
  -2 -13   0   18.57    4.50
   2  13   0   19.39    4.11
   6  -9  -1  563.81   18.92
  -6  -9   1  490.84   13.39
   6   9  -1  518.93   18.40
   0   9   8   -2.73    4.01
   0   9  -8   -1.01    4.76
   0  -9   8    0.84   12.57
   5 -10   1   -0.03    4.49
   5  10   1    2.98    5.07
   5  10   1    0.82    3.84
  -5  10  -1    1.38    3.78
  -5 -10  -1    4.46    3.92
   7  -7  -3   10.50    6.91
  -7  -7   3    3.44    4.01
   0  -5  10  101.49   13.92
   0   5  10  101.84    7.73
   6   0   5   -0.54    5.87
  -6   0  -5   -0.72    5.26
   8  -3  -3   -1.74    4.67
   8  -3  -3   -0.79    5.22
   8   3  -3   -1.42    5.13
  -4   7  -6   83.15    8.02
   4  -7   6   85.85   15.42
   4   7   6   75.39    6.56
   4   7   6   73.10    9.43
   3  11  -6    9.47    4.06
  -3 -11   6   21.91    4.02
  -3  11   6   11.30    4.57
  -3 -11   6   15.04   10.82
   3 -11  -6   11.11    5.02
   6  -8  -6   61.30    7.36
  -6  -8   6   67.06    5.92
   8  -2  -5    3.63    4.23
   8   2  -5    6.97    4.79
  -8   2   5    7.46    6.94
  -8  -2   5    7.73    6.23
  -3  -6  10  250.19   20.61
  -3   6  10  225.59   10.27
   3   6 -10  248.43   13.12
   5  10  -5   10.62    4.73
  -5  10   5    6.62    3.29
   5  10  -5    7.90    4.10
   5 -10  -5    7.11    5.68
  -5 -10   5   15.25    4.40
  -7  -7   2   19.27    3.97
   7  -7  -2   18.05    5.80
   7   7  -2   26.67    5.89
  -6  -4   9   36.51    5.92
  -6  -4   9   39.32   12.22
  -4   0  11    3.29    5.25
  -2  13   2   13.86    3.74
   2  13  -2   23.85    5.19
   2 -13  -2   16.14    4.30
   2  13  -2   19.17    5.75
   6   9  -4  188.06   10.01
   6  -9  -4  173.43   11.78
  -6  -9   4  132.96    8.53
   5   4   6   79.57    7.00
   5  -4   6   49.08   11.17
   5   4   6   75.24    9.83
  -5   4  -6   74.24    6.82
  -1   2  11   24.28   12.42
  -1  -2  11   30.90   12.33
  -1   2  11   46.64    7.81
   1   2 -11   38.85    4.65
   6  -1   5    5.97    9.08
  -6  -1  -5    2.90    5.27
  -6   1  -5    2.72    6.22
   6   1   5    1.49    7.48
   6   1   5    4.38    6.25
   6  -1   5    7.24    5.96
   1 -13  -3  165.93   10.05
  -1  13   3  145.71    8.46
   1  13  -3  166.12   10.10
  -1 -13   3  149.63   15.62
  -1 -13   3  160.14    8.21
   1   8  -9    3.89    4.16
  -1  -8   9   -8.89    9.67
  -1   8   9    2.18    3.78
   4  11  -5  211.36   12.35
  -4  11   5  212.56   13.45
   4  11  -5  245.67   11.66
   4 -11  -5  219.70   11.48
  -4 -11   5  216.22    8.93
  -8  -3   4    7.66    5.90
   8  -3  -4    8.11    5.01
   8  -3  -4    7.15    6.26
   8   3  -4    7.03    5.98
  -2  12   5    1.92    3.54
   2 -12  -5    0.94    3.79
  -2 -12   5    6.02    3.99
   2  12  -5    1.61    4.51
  -2 -12   5   -3.94   10.82
   2  10   6   61.77    5.71
   2 -10   6   67.83    6.74
   2 -10   6   66.60   14.82
  -2  10  -6   67.08    6.14
  -2   3  11  177.83   11.59
   2   3 -11  190.70   11.70
  -2  -3  11  156.92   16.84
   4  -5   7   85.38   13.99
   4   5   7   88.81   10.92
   4   5   7   97.67    8.36
  -4   5  -7  102.55    7.26
   6  -6  -8   15.35    6.59
  -6  -6   8   10.94    4.18
   6   6  -8    3.71    4.69
  -1  -6  10  166.14   17.87
   1   6 -10  158.89    9.59
  -1   6  10  173.56    9.12
  -4  -1  11   16.46   10.52
  -4  -1  11    4.48    5.80
  -4   1  11    2.31    5.50
   0 -12  -5   25.31    4.91
   0 -12   5   24.16   13.40
   0  12   5   24.70    3.90
   0  12  -5   23.73    4.64
   0 -12   5   20.41    4.57
   0 -13   3   11.11   12.32
   0 -13  -3   12.66    4.20
   0 -13   3    8.49    4.61
   7   4   2    0.89    6.28
  -7  -4  -2    1.42    5.33
   7  -4   2    3.17    5.93
   7  -4   2   -0.01    7.15
   8  -3  -2   13.27    6.88
   8  -3  -2   23.40    6.35
   8   3  -2   22.58    6.54
  -8  -3   2   18.93    5.52
   7  -7  -4   43.63    6.22
  -7  -7   4   47.10    5.28
  -8  -2   1  155.10   11.17
   8  -2  -1  121.39   12.73
   8   2  -1  136.27   10.68
   8  -2  -1  164.63   12.02
  -7   0  -3   -6.04    7.39
   7   0   3    0.51    7.28
  -3  -8   9   13.45   11.74
  -3  -8   9    5.07    3.48
   3   8  -9    3.25    5.16
  -3   8   9   10.93    3.78
   3 -10   5   11.18   13.06
   3  10   5   20.03    6.25
  -3  10  -5   13.47    5.04
   3 -10   5   12.99    4.19
  -3 -10  -5   13.90    3.94
   3  10   5   12.22    4.09
   3   3 -11   26.53    5.87
  -3   3  11   27.31    6.06
  -3  -3  11    7.60   10.48
   4  11   2   83.11    8.02
  -4 -11  -2   91.60    9.18
   4  11   2   86.08    7.80
  -4  11  -2   80.61    6.23
   4 -11   2   83.35    7.21
   4 -11   2   66.34   17.63
   3  12   2    8.86    5.07
   3  12   2   10.03    3.58
  -3 -12  -2    5.14    3.82
   3 -12   2    0.63   10.11
   3 -12   2    8.96    4.03
  -3  12  -2   12.27    4.08
   2 -11   5   -1.63    3.52
  -2  11  -5   -4.13    4.46
   2 -11   5    2.45   13.05
   2  11   5    2.68    4.59
  -7  -3   8  171.60    8.97
  -7   3   8  173.98   14.67
   7   3  -8  170.59   10.39
  -5  -4  10   20.78   13.79
   5   4 -10   24.19    5.02
  -7  -1  -3   87.05    9.18
   7  -1   3   66.63    9.77
  -7   1  -3   58.45    9.68
   7   1   3   49.36    8.36
   7  -6  -6   -1.17    5.09
   7   6  -6    1.04    4.12
  -7  -6   6   -3.18    3.65
   2 -13   1   23.35    4.12
  -2 -13  -1   27.09    3.95
  -2  13  -1   25.88    4.20
   2  13   1   21.48    4.21
   6  -5   4   56.19   10.56
   6   5   4   52.10    6.53
  -6  -5  -4   58.54    5.22
   6   5   4   60.97    8.17
   6  -5   4   43.09    7.11
   8   0  -6   36.01    6.07
  -8   0   6   40.23    7.67
   7   5  -7   31.80    5.70
  -7  -5   7   31.34    4.65
   7  -5  -7   25.70    6.80
   2   5   9   -0.94    7.23
  -2   5  -9    6.42    4.05
   2   5   9    2.19    5.07
   2  -5   9   -2.96   11.60
   6  -2   5   78.09   11.88
   6   2   5   84.18    7.83
   6   2   5   80.94    8.96
   3   9   6  171.94    9.92
   3  -9   6  171.82    9.39
  -3   9  -6  165.84   11.50
   3   9   6  164.95    8.69
   3  -9   6  178.72   18.92
   7   7  -1    0.61    5.18
   7  -7  -1    5.39    5.75
  -7  -7   1    6.75    4.62
   3   0   9   -3.44   11.94
  -4  -2  11   32.38   13.22
  -4  -2  11   28.58    8.76
  -4   2  11   28.02    6.28
   4   0   8    1.51   10.18
   4   0   8    5.94    6.89
   8   1  -6  138.02    9.40
  -8  -1   6  131.24   10.23
  -8   1   6  158.56   11.15
   8  -1  -6  122.77   10.77
  -2   9  -7    1.59    5.10
   2   9   7    3.66    3.91
   2  -9   7   -3.01   12.10
   6   9   0    3.43    5.93
   6  -9   0    9.33    5.02
  -6  -9   0   11.43    4.05
  -8  -3   5    1.94    5.55
   8   3  -5    2.04    5.33
  -5   9  -3   50.94    5.55
   5  -9   3   48.21   10.73
   5   9   3   56.91    7.69
   5  -9   3   45.31    6.42
   5   9   3   42.78    5.42
  -5  -9  -3   51.73    5.36
   5  -8   4   17.43   11.60
  -5  -8  -4   13.10    4.06
   5   8   4   21.44    4.68
   5  -8   4   18.37    4.73
   5   8   4   16.03    5.79
  -5   8  -4   12.19    5.80
   3  -1   9   35.30   10.94
   3   1   9   34.04   11.43
   3   1   9   39.28    7.70
  -3   1  -9   30.93    4.49
   4   1   8   14.29    7.05
   4   1   8    6.98    9.39
  -4   1  -8    9.92    3.98
   4  -1   8    7.11   10.68
  -3 -11  -4    6.82    3.20
   3 -11   4   12.73    4.16
  -3  11  -4   10.16    4.55
   3  11   4    7.25    3.81
   3 -11   4    0.41   12.80
   1   4  10   55.93   10.29
   1   4  10   37.58    6.13
   1  -4  10   45.61   14.62
  -1   4 -10   36.02    5.21
  -1   3  11   85.43    8.59
  -1  -3  11   85.11   15.07
   1   3 -11   87.44    7.05
   4 -12  -2   46.06    6.19
   4  12  -2   40.96    6.07
   4  12  -2   44.71    6.31
  -4 -12   2   39.20    4.52
  -4  12   2   46.28    5.09
  -2  13   3   15.84    4.54
  -2 -13   3   27.41   11.20
   2  13  -3   13.65    4.65
  -2 -13   3   15.68    3.69
   2 -13  -3   16.55    4.13
  -7  -2  -3    5.66    5.57
   7  -2   3    5.26    6.57
   7  -2   3   -2.32    7.18
  -1  11  -6   41.65    5.30
   1 -11   6   43.27    4.68
  -1 -11  -6   37.95    4.71
   1  11   6   41.44    5.28
   1 -11   6   49.13   13.57
  -4 -12   1   26.98    4.75
   4  12  -1   28.18    5.77
  -4  12   1   20.30    4.51
   4  12  -1   19.99    5.57
   8   0   0  328.63   16.99
  -8   0   0  318.40   14.27
  -5   9   7    3.97    3.82
   5   9  -7    1.88    4.41
   5  -9  -7    7.47    7.01
  -5  -9   7    0.13    4.05
   1 -10   7    6.32   11.46
   1 -10   7   15.37    4.85
  -1  10  -7   14.25    4.82
  -5  -8   8   68.08   12.98
  -5  -8   8   55.47    5.63
   5   8  -8   55.61    6.64
   5  -8  -8   52.21    7.33
  -5  11   2   84.96    6.44
   5  11  -2   70.19    8.26
   5  11  -2   77.66    7.78
  -5 -11   2   89.99    6.34
  -8  -4   3    5.60    6.01
   8  -4  -3    8.68    4.44
   8  -4  -3   13.00    6.58
   8   4  -3   20.18    5.53
  -8  -3   1  148.14    9.84
   8  -3  -1  160.11   13.15
   8   3  -1  151.18   13.72
   8  -3  -1  119.30   11.88
   4   9  -8   71.32    7.95
  -4  -9   8   76.33    6.46
   4  -9  -8   54.67    8.24
  -4  -9   8   64.64   11.85
  -4   9   8   74.07    5.84
   8   1   0   30.19    6.11
  -8  -1   0   23.35    6.76
  -8   1   0   44.86    8.26
   8  -1   0   36.53    8.08
   0   0  11   -7.19    7.26
   0   0  11   -4.61   12.05
   7   7  -5    3.03    4.99
  -7  -7   5    4.54    3.77
   7  -7  -5    5.32    6.76
   6  -9  -5    8.59    5.17
  -6  -9   5   13.24    4.21
   6   9  -5   17.72    5.42
   8   2  -6  211.73   12.73
  -8   2   6  204.15   14.98
   8  -2  -6  163.40   12.93
  -8  -2   6  189.50   10.04
  -4 -10   7  168.20    8.50
  -4  10   7  172.51    9.96
   4 -10  -7  164.79   12.06
   4  10  -7  160.42   11.20
  -1   7  -9  185.48   10.37
  -8  -4   4    4.18    4.99
   8   4  -4    7.35    4.59
   8  -4  -4   -4.93    6.21
  -2  -4  11  102.55   15.87
  -2   4  11  116.99    8.18
   2   4 -11  128.46    9.51
   1  13   3  265.21   12.72
   1 -13   3  253.20    9.56
   1 -13   3  242.46   18.67
  -1 -13  -3  238.15   11.15
  -1  13  -3  268.20   11.09
   5  11  -1   56.68    7.85
   5 -11  -1   75.35    6.76
  -5  11   1   57.10    6.25
  -5 -11   1   61.54    5.36
   5  11  -1   64.61    7.02
   0  -1  11    6.73   11.64
   0   1  11    2.81    6.01
   0   1  11   -0.85   12.50
  -7  -6  -1    0.89    4.35
   7   6   1    3.81    5.83
   7  -6   1   10.29    7.02
   7  -6   1    5.07    5.77
   3  -2   9   27.44   11.56
   3   2   9   17.95    9.21
   3   2   9   12.16    6.83
  -3   2  -9   16.41    3.84
   4   2   8   36.40    8.60
  -4   2  -8   54.93    5.52
   4  -2   8   44.18   11.04
   4   2   8   48.20   12.51
   4   6 -10   74.14    7.54
  -4   6  10   83.39    6.87
  -4  -6  10   80.01   12.22
   5  11  -3  144.62    9.48
   5  11  -3  133.60    8.56
   5 -11  -3  166.19   10.15
  -5  11   3  149.17    8.25
   4 -12  -3   10.78    4.00
  -4  12   3    8.39    3.52
   4  12  -3    7.10    4.47
   4  12  -3    9.84    4.41
   6   3   5    9.08    4.86
   6  -3   5    2.63    7.71
   6   3   5    2.48    6.19
   8  -4  -2   31.15    6.80
   8   4  -2   41.03    6.58
  -8  -4   2   21.69    5.13
   8  -4  -2   26.65    6.96
   0   8  -9   58.29    6.46
   0   8   9   53.69    5.59
   2  12   4  438.97   13.71
  -2  12  -4  460.50   17.21
  -2 -12  -4  412.86   15.76
   2 -12   4  460.25   36.46
   2 -12   4  415.11   15.40
   6  -8   2   63.13   10.38
   6   8   2   53.59    6.45
   6  -8   2   61.87    7.32
  -6  -8  -2   50.13    5.88
   6   8   2   50.53    7.27
   6   7   3  235.67   14.80
  -6  -7  -3  269.07   11.80
   6  -7   3  265.63   14.80
   6  -7   3  262.13   18.95
   6   7   3  284.09   11.86
  -3  -4  11   -7.45   11.35
  -3   4  11    1.77    4.06
   3   4 -11   -0.33    3.95
  -6  -5   9    7.57   11.91
  -6  -5   9    1.66    4.06
   6  -5  -9   -3.81    5.17
   4   3 -11    3.07    4.16
  -4   3  11    6.74    5.54
  -4  -3  11    3.99   11.69
  -4  12   0    0.78    3.58
   4  12   0    3.92    4.09
  -4 -12   0    2.79    3.98
   4  12   0    9.86    5.45
   4 -12   0    6.03    3.77
   7   4  -8    5.32    4.86
   7  -4  -8    1.80    5.79
  -7  -4   8    6.49    4.59
  -3  12   5   -1.98    3.98
  -3 -12   5   13.86   10.44
   3 -12  -5   -1.50    4.75
  -3 -12   5    3.01    3.29
   3  12  -5    4.25    3.52
   5  -5   6   12.93   10.47
   5   5   6   11.95    5.47
   5   5   6    9.90    7.16
  -5   5  -6   15.88    4.51
   4   9   5   32.85    5.01
   4   9   5   26.66    6.23
   4  -9   5   29.24   13.85
   4  -9   5   34.17    5.01
  -4   9  -5   30.73    4.79
   4  10   4    5.71    5.33
   4  10   4   10.66    3.95
   4 -10   4    5.40   10.30
  -4 -10  -4   11.42    4.41
   4 -10   4   10.25    4.91
  -4  10  -4    8.71    5.04
   3   6   8   30.51    8.33
   3   6   8   32.81    5.12
  -3   6  -8   25.60    5.29
   3  -6   8   28.62   15.12
   8  -2   0    3.95    6.59
   8  -2   0    2.40    6.58
  -8  -2   0    6.79    7.13
   5 -10   2  105.14    8.70
   5  10   2  112.68    8.60
   5 -10   2  113.71   17.28
  -5 -10  -2  115.93    8.62
  -5  10  -2  110.26    8.76
   5  10   2  104.84    8.62
  -1 -11   7  359.55   24.81
  -1 -11   7  345.96   14.70
  -1  11   7  337.84   13.11
   1  11  -7  351.59   15.25
  -2 -13  -2    1.77    3.71
  -2  13  -2    5.16    3.80
   2 -13   2    1.69   12.24
   2  13   2    7.04    4.06
   2 -13   2    6.88    3.71
   5  -7   5   51.40   11.05
   5   7   5   49.00    7.43
   5   7   5   60.16    6.80
  -5   7  -5   52.77    6.47
   1  13  -4   -1.52    4.34
  -1  13   4    2.98    4.14
  -1 -13   4    1.02    3.79
  -2  10   8   67.51    6.86
   2  10  -8   44.08    7.56
  -2 -10   8   41.87   12.76
  -2 -10   8   49.11    5.24
   0  -6  10   72.43   13.64
   0   6 -10   67.57    6.42
   0   6  10   74.62    6.24
  -2 -11   7  107.63    6.83
  -2 -11   7  119.87   15.90
  -2  11   7  116.43    7.59
   2  11  -7  121.53    9.30
   2 -11  -7  114.52    8.86
   7  -5   2    9.90    5.92
   7   5   2   13.39    6.00
   7  -5   2    8.75    7.59
  -7  -5  -2   10.61    5.24
  -1 -12  -5  127.93    9.88
  -1  12  -5  139.45    9.46
   1 -12   5  156.07    8.65
   1 -12   5  153.32   17.13
   1  12   5  150.50    9.61
  -6  -2  10   -6.52   12.73
   2   0  10   98.35   11.28
   2   0  10  108.24   14.06
  -2   7  10  108.54    9.45
   2   7 -10  117.97    9.73
  -2  -7  10  129.49   17.65
  -7  -3  -3   38.44    5.24
   7  -3   3   39.28    8.29
   7  -3   3   43.70    9.61
   3   8   7    9.26    4.41
  -3   8  -7   15.35    5.87
   3  -8   7   15.22   11.31
   3   8   7    6.77    7.43
   5   0   7   -0.50    8.54
   5   0   7    2.04    7.32
   7   7   0    9.75    6.36
  -7  -7   0   10.58    4.10
   7  -7   0   15.83    5.28
   7  -7   0   10.70    8.15
  -5 -10   6    5.82    3.41
  -5  10   6   12.70    4.11
   5  10  -6    4.55    4.05
   5 -10  -6   11.34    6.42
   5  10  -6    2.63    5.20
   0  -2  11    2.27   12.34
   0   2  11    0.97    6.10
   0   2  11   10.36   11.38
  -7   0   9   -2.33    4.93
  -1  10   8  322.62   11.56
   1  10  -8  315.14   15.35
  -1 -10   8  269.09   22.81
  -1 -10   8  304.92   11.36
  -5  -5  10  113.42   13.72
   5   5 -10  101.91    9.09
   4   8  -9   12.46    4.44
  -4   8   9   11.35    4.60
  -4  -8   9    9.58    3.96
  -4  -8   9    6.24   10.16
   2  -1  10   33.05   12.88
  -2   1 -10   33.42    5.07
   2   1  10   49.73   12.28
   2   1  10   33.11    8.74
   3  13  -1   -1.91    3.65
  -3 -13   1    1.40    3.86
   3 -13  -1    1.67    3.82
   3  13  -1   -4.04    4.54
  -3  13   1    6.31    3.49
   1  -9   8   39.20   13.31
  -1   9  -8   48.61    6.87
   5   7  -9   57.55    7.52
  -5  -7   9   86.19   13.78
  -5  -7   9   64.33    5.47
   5  -7  -9   49.02   10.62
   5   1   7   -3.73    7.11
   5  -1   7    8.38    9.97
   5   1   7   -0.58    6.81
   4   6   7    4.01    7.66
   4  -6   7    4.61   10.24
   4   6   7    2.48    4.41
  -4   6  -7    3.96    4.71
  -8  -4   5   -6.25    4.89
   8  -4  -5    0.04    6.12
   8   4  -5   -0.66    5.22
  -7  -1   9  227.65   11.18
  -7   1   9  220.17   13.86
   0  13   4    6.48    4.05
   0 -13  -4    0.88    4.12
   0  13  -4    1.38    4.07
   0 -13   4   -4.04   11.86
   0 -13   4   -1.05    3.56
   8  -3  -6   10.61    6.73
   8   3  -6   14.70    5.71
  -8  -3   6   18.99    6.06
  -1  -4  11  193.06   17.15
   3 -13  -2   28.58    4.76
  -3 -13   2   30.45    4.55
   3  13  -2   32.22    5.21
   3  13  -2   25.87    5.27
  -3  13   2   31.22    5.00
   5  11   0  112.37    9.21
   5  11   0  122.93    8.02
  -5 -11   0  112.18    8.25
   5 -11   0  115.96    8.86
  -5  11   0  108.74    8.13
   6  -8  -7   34.30    7.51
   6   8  -7   20.81    5.82
  -6  -8   7   29.54    5.20
  -3  -7  10   11.26   12.99
   4  11  -6  137.70   11.15
   4 -11  -6  159.24    9.74
  -4 -11   6  143.25    9.22
;
_shelx_hkl_checksum     18024
_shelx_res_file
;
    shelxl.res created by SHELXL-2014/7
TITL MMDH7
CELL  0.71075 7.04250 11.55500 9.65400 90.00000 106.62900 90.00000
ZERR  4 0.00180 0.00300 0.00200 0.00000 0.00600 0.00000
LATT 1
SYMM    -X, 1/2+Y, 1/2-Z
SFAC C H N O
UNIT 24 32 8 16
L.S. 5
FMAP 2
PLAN 5
HTAB
EQIV $1 -x, y-1/2, -z+3/2
HTAB N4 O6_$1
HTAB N4 O1_$1
HTAB N4 O7
BOND $H
CONF
LIST 4
TEMP -100.0
ACTA
SIZE 0.270 0.060 0.060
DFIX 0.9800 0.0200 N4 H4A N4 H4B
WGHT    0.042600    0.136200
FVAR       1.63394
O1    4   -0.020389    0.266975    0.625590    11.00000    0.04148    0.02219 =
         0.04129    0.00277    0.02049    0.00439
O3    4    0.324302    0.093246    0.534489    11.00000    0.03745    0.02754 =
         0.04096    0.00303    0.02107    0.00270
O6    4   -0.300184    0.239064    0.779490    11.00000    0.03834    0.03026 =
         0.04945   -0.00310    0.02087    0.00257
O7    4   -0.197513    0.053554    0.822065    11.00000    0.03994    0.02813 =
         0.04511    0.00073    0.02271   -0.00130
N2    3    0.128403    0.251368    0.556076    11.00000    0.03853    0.02625 =
         0.03603    0.00126    0.01775    0.00120
N4    3    0.115574   -0.028255    0.711039    11.00000    0.04732    0.02229 =
         0.05344    0.00772    0.02913    0.00526
H4A   2    0.200736   -0.071513    0.680504    11.00000    0.04444
H4B   2    0.039387   -0.058229    0.764102    11.00000    0.04589
C3    1    0.185215    0.144059    0.581847    11.00000    0.02994    0.02450 =
         0.02910   -0.00184    0.01016   -0.00038
C4    1    0.082325    0.083287    0.667152    11.00000    0.02940    0.02313 =
         0.02827   -0.00127    0.00769   -0.00133
C5    1   -0.044314    0.163756    0.690553    11.00000    0.03400    0.02244 =
         0.03086   -0.00058    0.01041   -0.00182
C6    1   -0.193395    0.160342    0.767420    11.00000    0.03161    0.02603 =
         0.03185   -0.00424    0.00980   -0.00260
C7    1   -0.339811    0.035618    0.901465    11.00000    0.04209    0.03770 =
         0.04693    0.00022    0.02520   -0.00571
AFIX 137
H7A   2   -0.313327    0.089774    0.982892    11.00000   -1.20000
H7B   2   -0.329201   -0.043968    0.937968    11.00000   -1.20000
H7C   2   -0.473727    0.048846    0.837561    11.00000   -1.20000
AFIX   0
C8    1    0.410505    0.163347    0.444637    11.00000    0.03982    0.03676 =
         0.04273    0.00574    0.02273    0.00065
AFIX 137
H8A   2    0.471816    0.232123    0.498567    11.00000   -1.20000
H8B   2    0.306859    0.187186    0.357868    11.00000   -1.20000
H8C   2    0.511435    0.118384    0.416398    11.00000   -1.20000
AFIX   0
HKLF 4
REM  MMDH7
REM R1 =  0.0300 for    1223 Fo > 4sig(Fo)  and  0.0345 for all    1388 data
REM    119 parameters refined using      2 restraints
END
WGHT      0.0426      0.1362
REM Instructions for potential hydrogen bonds
HTAB N4 O6_$1
HTAB N4 O1_$1
HTAB N4 O7
REM Highest difference peak  0.173,  deepest hole -0.196,  1-sigma level  0.037
Q1    1  -0.0437  0.1053  0.6438  11.00000  0.05    0.17
Q2    1   0.0542  0.1279  0.7332  11.00000  0.05    0.16
Q3    1   0.1204  0.2951  0.4810  11.00000  0.05    0.16
Q4    1  -0.0657  0.1632  0.7727  11.00000  0.05    0.15
Q5    1   0.5809  0.1560  0.4913  11.00000  0.05    0.13
;
_shelx_res_checksum     15027
