# Supplementary material for: Methyl 4-amino-3-meth­oxy­isoxazole-5-carboxyl­ate
Source: IUCrdata. 2023 Aug 1;8(Pt 8):x230623. doi: 10.1107/S2414314623006235 (PMC10483543; doi:10.1107/S2414314623006235)
Supplement: Supplementary file 2 [file x-08-x230623-Isup2.hkl]

data_I                                                                          
_shelx_title ' MMDH7'                                                           
_shelx_refln_list_code          4                                               
_shelx_F_calc_maximum      131.42                                               
_exptl_crystal_F_000       360.00                                               
_reflns_d_resolution_high  0.8281                                               
                                                                                
loop_                                                                           
 _space_group_symop_operation_xyz                                               
 'x, y, z'                                                                      
 '-x, y+1/2, -z+1/2'                                                            
 '-x, -y, -z'                                                                   
 'x, -y-1/2, z-1/2'                                                             
                                                                                
_cell_length_a     7.0425                                                       
_cell_length_b    11.5550                                                       
_cell_length_c     9.6540                                                       
_cell_angle_alpha  90.000                                                       
_cell_angle_beta  106.629                                                       
_cell_angle_gamma  90.000                                                       
                                                                                
_shelx_F_squared_multiplier     1.000                                           
                                                                                
loop_                                                                           
 _refln_index_h                                                                 
 _refln_index_k                                                                 
 _refln_index_l                                                                 
 _refln_F_squared_calc                                                          
 _refln_F_squared_meas                                                          
 _refln_F_squared_sigma                                                         
 _refln_observed_status                                                         
   1   0   0       4751.25       4995.29       163.81 o                         
   2   0   0        747.09        723.19        16.58 o                         
   3   0   0        207.69        174.80        11.39 o                         
   4   0   0        125.55        142.43         3.84 o                         
   5   0   0          0.87          0.40         0.54 o                         
   6   0   0        222.14        205.63         5.17 o                         
   7   0   0          3.20          4.85         2.49 o                         
   8   0   0        114.06        120.88         4.09 o                         
   1   1   0         34.06         33.45         0.97 o                         
   2   1   0          6.79          4.16         0.39 o                         
   3   1   0        476.17        459.84         8.27 o                         
   4   1   0        274.22        283.80         4.91 o                         
   5   1   0        216.50        231.67         3.63 o                         
   6   1   0         89.16         87.79         2.24 o                         
   7   1   0        107.89        112.84         3.65 o                         
   8   1   0         11.08         12.74         1.51 o                         
   0   2   0        511.73        578.08        13.58 o                         
   1   2   0        409.07        413.05         5.78 o                         
   2   2   0        544.15        526.50         8.31 o                         
   3   2   0        301.14        302.86         5.21 o                         
   4   2   0        290.51        279.10         5.60 o                         
   5   2   0         23.97         29.43         0.93 o                         
   6   2   0          4.73          5.75         0.68 o                         
   7   2   0        139.47        147.39         5.15 o                         
   8   2   0          1.17          1.62         1.46 o                         
   1   3   0         26.35         35.12         0.98 o                         
   2   3   0       1435.58       1472.15        11.56 o                         
   3   3   0         19.78         19.93         0.73 o                         
   4   3   0       1310.05       1284.50        22.32 o                         
   5   3   0         85.51         93.40         2.38 o                         
   6   3   0          0.99          1.35         0.63 o                         
   7   3   0         52.33         57.43         2.34 o                         
   0   4   0        748.80        815.63        27.52 o                         
   1   4   0        575.46        556.41         7.56 o                         
   2   4   0         36.17         23.43         0.77 o                         
   3   4   0        109.27        107.58         2.27 o                         
   4   4   0          0.21          0.18         0.36 o                         
   5   4   0        166.81        172.59         3.43 o                         
   6   4   0         10.77          9.14         0.74 o                         
   7   4   0         94.70        100.08         3.95 o                         
   1   5   0       1469.28       1542.09        23.81 o                         
   2   5   0        294.86        289.94         4.50 o                         
   3   5   0         94.72        102.67         2.33 o                         
   4   5   0         21.14         19.34         0.78 o                         
   5   5   0          4.50          4.67         0.50 o                         
   6   5   0          6.94          6.75         0.72 o                         
   7   5   0         17.86         19.36         1.64 o                         
   0   6   0       1074.73       1033.45        22.78 o                         
   1   6   0         84.67         82.60         1.69 o                         
   2   6   0         41.61         39.68         1.02 o                         
   3   6   0        432.27        437.06         5.14 o                         
   4   6   0          3.09          3.90         0.47 o                         
   5   6   0        367.47        364.18         8.87 o                         
   6   6   0         16.15         17.40         1.28 o                         
   7   6   0          8.80          9.39         1.09 o                         
   1   7   0        863.39        901.11        16.34 o                         
   2   7   0        727.87        702.89         7.67 o                         
   3   7   0         97.44         99.21         1.82 o                         
   4   7   0          0.57          1.07         0.43 o                         
   5   7   0        117.58        115.59         3.48 o                         
   6   7   0          2.47          2.49         0.75 o                         
   7   7   0          4.39          4.42         1.02 o                         
   0   8   0         58.84         59.09         1.62 o                         
   1   8   0         31.70         29.20         0.86 o                         
   2   8   0          3.12          3.54         0.37 o                         
   3   8   0         22.04         23.96         0.81 o                         
   4   8   0          0.35          0.67         0.50 o                         
   5   8   0         43.97         43.38         1.54 o                         
   6   8   0         25.70         25.99         1.34 o                         
   1   9   0        294.87        278.44         6.53 o                         
   2   9   0         44.78         41.54         1.33 o                         
   3   9   0         17.42         17.51         0.85 o                         
   4   9   0        425.83        427.96         5.63 o                         
   5   9   0          2.85          2.08         0.64 o                         
   6   9   0          2.77          3.20         1.04 o                         
   0  10   0       1060.59       1037.10        31.13 o                         
   1  10   0        164.28        167.96         2.99 o                         
   2  10   0         30.77         34.19         1.25 o                         
   3  10   0        101.35         93.75         3.66 o                         
   4  10   0          0.27          0.25         0.68 o                         
   5  10   0         95.94         90.52         1.99 o                         
   1  11   0          0.03          0.45         0.53 o                         
   2  11   0         11.27         10.10         0.65 o                         
   3  11   0        127.10        129.27         8.27 o                         
   4  11   0          5.79          4.62         0.72 o                         
   5  11   0         44.76         42.99         1.42 o                         
   0  12   0        331.94        322.15         9.15 o                         
   1  12   0         41.18         43.62         1.61 o                         
   2  12   0         10.57         15.01         0.91 o                         
   3  12   0         21.64         22.92         1.09 o                         
   4  12   0          0.55          1.62         0.68 o                         
   1  13   0          3.50          3.22         0.88 o                         
   2  13   0          8.81          8.37         0.99 o                         
  -8   1   1         17.46         15.58         1.39 o                         
  -7   1   1         48.57         54.00         2.35 o                         
  -6   1   1        209.44        197.68         9.69 o                         
  -5   1   1         42.42         46.03         1.60 o                         
  -4   1   1         90.70         88.68         2.99 o                         
  -3   1   1        721.27        721.27        21.21 o                         
  -2   1   1        979.62        975.20        14.96 o                         
  -1   1   1        103.87        116.30         3.06 o                         
   0   1   1        861.35        896.82        10.56 o                         
   1   1   1        342.65        336.62        10.01 o                         
   2   1   1        210.39        187.49         4.87 o                         
   3   1   1        339.78        305.27         6.74 o                         
   4   1   1        365.35        396.79         8.35 o                         
   5   1   1         19.19         17.85         0.78 o                         
   6   1   1         54.22         56.26         2.01 o                         
   7   1   1         58.85         62.48         2.60 o                         
  -8   2   1         50.97         54.90         3.36 o                         
  -7   2   1        225.21        236.04         8.43 o                         
  -6   2   1          3.30          3.89         0.64 o                         
  -5   2   1        204.12        200.35         7.80 o                         
  -4   2   1         10.95         11.05         0.66 o                         
  -3   2   1        109.28        110.14         2.11 o                         
  -2   2   1          4.04          1.44         0.26 o                         
  -1   2   1       1185.23       1137.19        19.43 o                         
   0   2   1       4040.06       4121.08        72.52 o                         
   1   2   1       7140.62       6997.14       258.33 o                         
   2   2   1       1212.22       1141.59        22.85 o                         
   3   2   1         38.08         38.70         1.03 o                         
   4   2   1          4.86          5.27         0.42 o                         
   5   2   1          2.48          2.59         0.43 o                         
   6   2   1         38.97         37.93         1.65 o                         
   7   2   1          9.37         10.55         1.49 o                         
  -8   3   1         53.30         54.50         2.66 o                         
  -7   3   1          0.65          0.34         1.40 o                         
  -6   3   1         14.80         12.17         0.98 o                         
  -5   3   1          7.37          7.37         0.54 o                         
  -4   3   1        166.27        164.18         3.65 o                         
  -3   3   1        237.86        244.32         3.96 o                         
  -2   3   1        761.78        754.16         9.09 o                         
  -1   3   1       1262.57       1220.36        23.37 o                         
   0   3   1       2462.86       2501.13        30.22 o                         
   1   3   1         30.87         28.05         0.89 o                         
   2   3   1         54.25         52.55         1.41 o                         
   3   3   1        195.45        208.08         3.35 o                         
   4   3   1          0.10          0.34         0.36 o                         
   5   3   1        114.07        116.47         2.51 o                         
   6   3   1          2.21          2.63         0.58 o                         
   7   3   1          7.07          8.30         1.18 o                         
  -7   4   1         55.00         56.26         3.10 o                         
  -6   4   1          0.35         -0.09         0.44 o                         
  -5   4   1         78.25         71.37         1.94 o                         
  -4   4   1        229.09        234.54         3.34 o                         
  -3   4   1         83.64         84.55         1.71 o                         
  -2   4   1          4.65          3.83         0.31 o                         
  -1   4   1        819.10        887.54        13.32 o                         
   0   4   1         40.73         39.00         0.84 o                         
   1   4   1         17.10         27.23         0.86 o                         
   2   4   1         23.19         27.46         0.88 o                         
   3   4   1          1.79          1.49         0.36 o                         
   4   4   1        175.35        178.27         3.42 o                         
   5   4   1          2.98          2.54         0.44 o                         
   6   4   1          0.28          0.55         0.54 o                         
   7   4   1          1.99          3.33         1.24 o                         
  -7   5   1          2.11          1.88         1.19 o                         
  -6   5   1         95.01         92.59         4.21 o                         
  -5   5   1         18.01         18.66         0.91 o                         
  -4   5   1         68.11         70.26         1.72 o                         
  -3   5   1        267.17        277.71         4.93 o                         
  -2   5   1        201.33        211.79         4.63 o                         
  -1   5   1        329.41        364.40         8.01 o                         
   0   5   1        735.61        828.43        11.79 o                         
   1   5   1        160.72        151.64         2.61 o                         
   2   5   1          1.32          0.32         0.30 o                         
   3   5   1        221.51        210.10         4.13 o                         
   4   5   1         57.88         58.00         1.68 o                         
   5   5   1         48.55         46.60         1.17 o                         
   6   5   1         19.61         19.72         0.97 o                         
   7   5   1         19.45         19.55         1.44 o                         
  -7   6   1         15.82         17.40         1.29 o                         
  -6   6   1          1.45          1.22         0.59 o                         
  -5   6   1          2.51          2.95         0.52 o                         
  -4   6   1          0.00          0.05         0.35 o                         
  -3   6   1          0.24          0.92         0.34 o                         
  -2   6   1        166.10        173.92         3.08 o                         
  -1   6   1        394.72        406.20         9.42 o                         
   0   6   1          8.14         13.26         0.47 o                         
   1   6   1        404.96        427.91         6.24 o                         
   2   6   1        340.54        362.78         6.97 o                         
   3   6   1          0.02          0.82         0.37 o                         
   4   6   1         24.91         29.47         1.00 o                         
   5   6   1          6.85          6.07         0.58 o                         
   6   6   1          6.73          5.98         0.76 o                         
   7   6   1          2.70          1.67         1.03 o                         
  -7   7   1          2.62          1.62         1.11 o                         
  -6   7   1          6.19          7.04         0.78 o                         
  -5   7   1         29.55         33.76         1.34 o                         
  -4   7   1         18.35         15.11         0.79 o                         
  -3   7   1        344.59        350.95         5.21 o                         
  -2   7   1          0.04          0.76         0.33 o                         
  -1   7   1        208.41        220.05         4.73 o                         
   0   7   1        218.37        223.58         4.20 o                         
   1   7   1          4.62          4.51         0.37 o                         
   2   7   1         39.54         35.81         0.94 o                         
   3   7   1         34.01         38.41         1.18 o                         
   4   7   1        108.97        105.91         1.99 o                         
   5   7   1        303.42        305.00         4.88 o                         
   6   7   1         38.42         36.06         1.63 o                         
  -6   8   1         33.95         31.11         1.60 o                         
  -5   8   1        423.99        416.83         8.25 o                         
  -4   8   1        877.63        819.25        11.68 o                         
  -3   8   1          0.38          0.55         0.42 o                         
  -2   8   1          1.19          1.01         0.37 o                         
  -1   8   1         80.05         87.28         1.89 o                         
   0   8   1         39.00         35.18         0.92 o                         
   1   8   1         47.44         48.70         1.18 o                         
   2   8   1          0.10          0.40         0.37 o                         
   3   8   1         16.59         17.08         0.78 o                         
   4   8   1         28.84         27.64         1.19 o                         
   5   8   1        160.89        163.75         3.40 o                         
   6   8   1        110.16        101.73         2.63 o                         
  -6   9   1        195.25        193.98         6.54 o                         
  -5   9   1          2.05          3.12         0.63 o                         
  -4   9   1         71.63         65.97         2.46 o                         
  -3   9   1          0.08          0.13         0.48 o                         
  -2   9   1          5.90          7.00         0.58 o                         
  -1   9   1         24.10         26.87         1.00 o                         
   0   9   1         14.73         13.13         0.64 o                         
   1   9   1        318.46        312.34         5.82 o                         
   2   9   1        379.64        377.41         9.29 o                         
   3   9   1         25.44         22.50         1.05 o                         
   4   9   1         10.24          9.51         0.70 o                         
   5   9   1         47.61         46.65         1.61 o                         
  -5  10   1          4.32          3.46         0.71 o                         
  -4  10   1          2.79          2.43         0.61 o                         
  -3  10   1         43.65         42.02         2.85 o                         
  -2  10   1        126.94        125.40         4.80 o                         
  -1  10   1        309.33        308.35         6.88 o                         
   0  10   1        226.97        217.28         3.56 o                         
   1  10   1        455.39        435.17         5.65 o                         
   2  10   1         80.11         80.66         2.31 o                         
   3  10   1          0.37          0.05         0.56 o                         
   4  10   1          2.65          2.64         0.62 o                         
   5  10   1          0.50          0.72         0.69 o                         
  -5  11   1         21.12         23.84         1.09 o                         
  -4  11   1          4.48          2.82         0.68 o                         
  -3  11   1         69.45         67.66         2.06 o                         
  -2  11   1          5.62          5.13         0.65 o                         
  -1  11   1         71.08         72.64         2.57 o                         
   0  11   1        228.99        217.62         5.94 o                         
   1  11   1         42.31         39.21         1.38 o                         
   2  11   1         20.96         23.53         0.88 o                         
   3  11   1        190.79        194.27         3.49 o                         
   4  11   1          5.52          5.74         0.77 o                         
  -4  12   1          8.75          9.07         0.95 o                         
  -3  12   1         76.86         75.52         2.45 o                         
  -2  12   1        259.89        256.88         4.45 o                         
  -1  12   1          0.50          0.00         0.69 o                         
   0  12   1         84.78         79.46         3.72 o                         
   1  12   1         18.84         18.82         0.95 o                         
   2  12   1          4.21          5.55         0.69 o                         
   3  12   1         59.18         62.60         1.52 o                         
  -3  13   1          0.00          0.34         0.64 o                         
  -2  13   1         11.25         14.92         0.82 o                         
  -1  13   1         40.03         43.10         1.55 o                         
   0  13   1         19.17         15.36         1.67 o                         
   1  13   1          0.66          0.76         0.78 o                         
   2  13   1          9.81          9.26         0.77 o                         
  -8   0   2         52.60         50.44         6.02 o                         
  -7   0   2         57.91         59.38         4.70 o                         
  -6   0   2          6.55          7.50         1.63 o                         
  -5   0   2        666.62        691.61        26.17 o                         
  -4   0   2        529.66        538.72        15.17 o                         
  -3   0   2          0.74          3.82         2.24 o                         
  -2   0   2       1330.43       1232.89        41.94 o                         
  -1   0   2        810.88        821.61        30.98 o                         
   0   0   2        854.25        873.29        17.39 o                         
   1   0   2      16673.41      15466.46       257.69 o                         
   2   0   2        232.07        250.35         5.61 o                         
   3   0   2        412.36        399.89        10.09 o                         
   4   0   2         64.34         57.96         1.90 o                         
   5   0   2        267.86        284.10         8.43 o                         
   6   0   2         71.34         69.54         3.45 o                         
   7   0   2          4.05          3.74         1.78 o                         
  -8   1   2          5.09          4.65         1.76 o                         
  -7   1   2         54.05         54.36         2.25 o                         
  -6   1   2         78.32         76.56         3.66 o                         
  -5   1   2         78.10         77.22         2.36 o                         
  -4   1   2          6.57          7.70         0.57 o                         
  -3   1   2         86.85         80.13         1.82 o                         
  -2   1   2        825.37        777.90        14.22 o                         
  -1   1   2        227.07        241.72         3.77 o                         
   0   1   2       1410.97       1393.35        39.13 o                         
   1   1   2      17271.50      15934.61       290.76 o                         
   2   1   2        988.64        986.47        20.18 o                         
   3   1   2         52.34         43.73         1.15 o                         
   4   1   2         17.46         18.60         0.70 o                         
   5   1   2          2.36          3.31         0.45 o                         
   6   1   2         11.10         12.12         0.89 o                         
   7   1   2         37.64         37.53         2.12 o                         
  -8   2   2         76.01         78.94         2.73 o                         
  -7   2   2         32.43         35.75         1.85 o                         
  -6   2   2        429.71        454.16        13.26 o                         
  -5   2   2          0.47          0.37         0.44 o                         
  -4   2   2        760.78        848.47        13.62 o                         
  -3   2   2       3878.20       3970.34        74.70 o                         
  -2   2   2        598.07        548.36        14.77 o                         
  -1   2   2         14.79         18.08         0.73 o                         
   0   2   2        134.66        133.71         1.93 o                         
   1   2   2       2919.13       2754.23        58.76 o                         
   2   2   2        352.81        359.00         5.91 o                         
   3   2   2        509.66        475.06         7.44 o                         
   4   2   2         33.66         37.78         1.12 o                         
   5   2   2         70.99         73.00         2.04 o                         
   6   2   2          8.40          8.52         0.76 o                         
   7   2   2         15.46         15.57         1.43 o                         
  -8   3   2          8.64          7.45         1.17 o                         
  -7   3   2         63.12         64.96         2.52 o                         
  -6   3   2        309.66        314.63         6.51 o                         
  -5   3   2        144.65        149.56         3.21 o                         
  -4   3   2         37.70         33.29         1.04 o                         
  -3   3   2        238.49        264.37         4.18 o                         
  -2   3   2        197.14        192.78         3.93 o                         
  -1   3   2        810.40        782.04        14.37 o                         
   0   3   2        933.17        895.51        14.19 o                         
   1   3   2        306.42        319.73         7.71 o                         
   2   3   2        166.47        156.26         2.80 o                         
   3   3   2          1.86          1.03         0.32 o                         
   4   3   2        145.55        150.93         2.58 o                         
   5   3   2        181.76        184.07         2.72 o                         
   6   3   2          2.00          1.81         0.62 o                         
   7   3   2          1.08          2.47         1.21 o                         
  -8   4   2         11.07         11.55         1.29 o                         
  -7   4   2        101.17        110.73         3.18 o                         
  -6   4   2        154.51        148.92         5.45 o                         
  -5   4   2          2.38          3.18         0.52 o                         
  -4   4   2          1.45          1.03         0.29 o                         
  -3   4   2        173.21        159.31         2.77 o                         
  -2   4   2        223.59        228.35         4.06 o                         
  -1   4   2       1011.53       1032.25        20.30 o                         
   0   4   2        579.27        578.98         9.30 o                         
   1   4   2        124.02        132.36         2.44 o                         
   2   4   2        513.11        527.95         7.43 o                         
   3   4   2        282.58        279.47         5.36 o                         
   4   4   2          2.25          2.09         0.41 o                         
   5   4   2         91.33         89.49         1.82 o                         
   6   4   2         16.06         17.20         1.01 o                         
   7   4   2          1.05          0.54         1.14 o                         
  -7   5   2        113.25        108.21         5.17 o                         
  -6   5   2         91.44         87.69         4.34 o                         
  -5   5   2         37.46         30.93         1.20 o                         
  -4   5   2        116.21        113.40         2.35 o                         
  -3   5   2        301.59        299.16         5.27 o                         
  -2   5   2        614.91        640.56        10.48 o                         
  -1   5   2        115.90        135.98         2.49 o                         
   0   5   2        102.75        120.62         2.21 o                         
   1   5   2        582.51        548.43         7.93 o                         
   2   5   2        887.21        881.00        12.98 o                         
   3   5   2          8.88          8.21         0.49 o                         
   4   5   2         60.69         60.80         1.46 o                         
   5   5   2         47.85         44.65         1.42 o                         
   6   5   2        270.15        278.15         7.33 o                         
   7   5   2          2.73          4.03         1.13 o                         
  -7   6   2         25.56         27.65         1.81 o                         
  -6   6   2          9.62          8.56         0.80 o                         
  -5   6   2          4.06          4.54         0.56 o                         
  -4   6   2          0.78          0.90         0.37 o                         
  -3   6   2         23.94         27.03         0.85 o                         
  -2   6   2          0.62          2.24         0.32 o                         
  -1   6   2       1092.88       1166.84        22.73 o                         
   0   6   2        133.74        141.12         2.62 o                         
   1   6   2         12.06         10.48         0.52 o                         
   2   6   2          3.08          2.57         0.36 o                         
   3   6   2        131.15        136.52         2.34 o                         
   4   6   2        120.62        122.77         3.18 o                         
   5   6   2          7.07          6.46         0.64 o                         
   6   6   2         69.57         67.82         2.43 o                         
  -7   7   2         10.75          7.96         1.07 o                         
  -6   7   2        221.67        223.22         7.92 o                         
  -5   7   2        111.48        114.17         3.45 o                         
  -4   7   2        591.45        551.86        12.30 o                         
  -3   7   2        117.75        128.38         2.72 o                         
  -2   7   2        442.30        483.65         5.98 o                         
  -1   7   2         52.69         69.24         1.61 o                         
   0   7   2       1350.69       1350.98        24.31 o                         
   1   7   2        175.02        182.34         2.77 o                         
   2   7   2        286.47        296.96         5.31 o                         
   3   7   2         60.02         56.86         1.42 o                         
   4   7   2         21.24         20.82         0.90 o                         
   5   7   2         26.99         29.07         1.07 o                         
   6   7   2         32.35         29.25         1.30 o                         
  -6   8   2         36.83         39.22         1.88 o                         
  -5   8   2          1.74          1.23         0.55 o                         
  -4   8   2          7.07          6.61         0.59 o                         
  -3   8   2        182.98        164.29         4.11 o                         
  -2   8   2          0.27          0.55         0.34 o                         
  -1   8   2        199.00        206.41         4.74 o                         
   0   8   2         72.19         77.60         1.76 o                         
   1   8   2        143.01        149.14         2.62 o                         
   2   8   2         12.02         10.86         0.59 o                         
   3   8   2        136.32        125.03         3.32 o                         
   4   8   2          1.72          1.68         0.57 o                         
   5   8   2         52.88         54.20         1.73 o                         
   6   8   2         22.49         20.57         1.19 o                         
  -6   9   2         54.70         55.93         2.76 o                         
  -5   9   2        107.64        107.01         2.83 o                         
  -4   9   2         64.71         63.78         3.46 o                         
  -3   9   2        182.20        188.02         7.40 o                         
  -2   9   2        203.92        202.06         6.92 o                         
  -1   9   2         32.43         31.86         1.03 o                         
   0   9   2         16.86         14.83         0.72 o                         
   1   9   2        408.81        391.56         8.97 o                         
   2   9   2        367.33        363.15         4.66 o                         
   3   9   2          0.29          0.73         0.58 o                         
   4   9   2          7.39          7.11         0.72 o                         
   5   9   2         53.23         55.77         1.61 o                         
  -5  10   2         47.46         41.50         1.65 o                         
  -4  10   2        274.27        258.85         6.51 o                         
  -3  10   2        218.45        208.88        14.06 o                         
  -2  10   2        273.39        267.94        12.93 o                         
  -1  10   2        140.81        135.19         3.24 o                         
   0  10   2        119.94        122.33         2.44 o                         
   1  10   2         84.91         87.11         2.45 o                         
   2  10   2          4.29          4.40         0.57 o                         
   3  10   2          0.46          0.66         0.58 o                         
   4  10   2         10.53          9.89         0.78 o                         
   5  10   2         44.16         41.26         1.42 o                         
  -5  11   2         29.13         31.07         1.47 o                         
  -4  11   2          1.02          1.10         0.88 o                         
  -3  11   2         16.65         14.59         1.02 o                         
  -2  11   2         35.30         34.77         2.44 o                         
  -1  11   2          0.01          0.19         0.51 o                         
   0  11   2         81.59         76.61         2.08 o                         
   1  11   2        479.35        482.27         5.61 o                         
   2  11   2         40.84         43.86         1.37 o                         
   3  11   2          0.85          0.37         0.75 o                         
   4  11   2         30.87         31.38         1.23 o                         
  -4  12   2         16.35         16.21         0.92 o                         
  -3  12   2         14.58         12.38         0.97 o                         
  -2  12   2          8.80         11.79         0.89 o                         
  -1  12   2         17.42         18.98         1.02 o                         
   0  12   2          0.26          1.14         0.84 o                         
   1  12   2          4.71          3.04         0.70 o                         
   2  12   2          8.74          8.33         0.82 o                         
   3  12   2          2.63          3.15         0.67 o                         
  -3  13   2         10.76         11.19         0.83 o                         
  -2  13   2          6.42          6.76         0.85 o                         
  -1  13   2          7.47          5.90         0.77 o                         
   0  13   2         26.01         26.33         1.44 o                         
   1  13   2        146.99        150.42         2.50 o                         
   2  13   2          1.19          1.84         0.71 o                         
  -8   1   3         12.83         14.46         1.82 o                         
  -7   1   3         64.47         64.11         2.31 o                         
  -6   1   3        413.35        428.93        12.23 o                         
  -5   1   3        314.61        304.27         6.68 o                         
  -4   1   3          1.02          0.86         0.32 o                         
  -3   1   3        420.70        419.94         7.28 o                         
  -2   1   3        436.05        471.29         6.19 o                         
  -1   1   3        774.64        809.65        15.13 o                         
   0   1   3        202.98        205.54         4.11 o                         
   1   1   3        949.79       1006.46        16.71 o                         
   2   1   3        941.16        942.27        14.33 o                         
   3   1   3        167.04        164.91         5.19 o                         
   4   1   3        105.84        102.08         2.95 o                         
   5   1   3         55.31         58.48         1.51 o                         
   6   1   3         13.12         12.59         1.06 o                         
   7   1   3         25.06         25.42         2.61 o                         
  -8   2   3         20.61         21.63         1.79 o                         
  -7   2   3         17.56         17.89         1.61 o                         
  -6   2   3        144.65        145.68         4.76 o                         
  -5   2   3         72.18         68.27         1.64 o                         
  -4   2   3        464.03        479.73        15.20 o                         
  -3   2   3          5.19          4.36         0.37 o                         
  -2   2   3         64.39         63.70         1.48 o                         
  -1   2   3          1.20          0.93         0.28 o                         
   0   2   3          5.23          4.24         0.32 o                         
   1   2   3          0.99          4.22         0.38 o                         
   2   2   3        870.71        837.14        12.33 o                         
   3   2   3         56.82         54.69         1.54 o                         
   4   2   3          7.06          9.30         0.60 o                         
   5   2   3         47.15         51.84         1.56 o                         
   6   2   3         10.42         12.52         1.39 o                         
   7   2   3          0.96          1.19         1.37 o                         
  -8   3   3          0.39         -0.50         1.08 o                         
  -7   3   3        254.66        265.99         7.24 o                         
  -6   3   3          4.89          3.41         0.75 o                         
  -5   3   3        142.54        150.56         3.85 o                         
  -4   3   3          8.18          6.32         0.46 o                         
  -3   3   3         24.48         20.82         0.71 o                         
  -2   3   3        617.37        648.32         9.60 o                         
  -1   3   3        895.65        877.22        13.98 o                         
   0   3   3          8.69          6.20         0.39 o                         
   1   3   3       1343.10       1382.21        22.07 o                         
   2   3   3        287.12        315.40         5.29 o                         
   3   3   3          5.26          5.05         0.44 o                         
   4   3   3         46.80         43.29         1.34 o                         
   5   3   3         11.07          9.81         0.63 o                         
   6   3   3         21.63         22.85         1.08 o                         
   7   3   3         17.51         14.85         1.51 o                         
  -8   4   3          4.77          4.56         1.02 o                         
  -7   4   3          0.99          1.40         1.15 o                         
  -6   4   3        204.00        191.34         5.95 o                         
  -5   4   3         51.98         52.21         2.25 o                         
  -4   4   3        298.52        284.28         4.02 o                         
  -3   4   3        770.90        774.23        19.41 o                         
  -2   4   3        327.42        377.23         6.08 o                         
  -1   4   3         34.50         34.51         0.92 o                         
   0   4   3       1822.44       1827.48        26.66 o                         
   1   4   3         22.08         21.88         0.73 o                         
   2   4   3        121.74        130.95         2.77 o                         
   3   4   3         25.75         26.23         0.87 o                         
   4   4   3          1.89          1.27         0.42 o                         
   5   4   3         50.39         54.02         1.77 o                         
   6   4   3         20.87         19.50         1.37 o                         
  -7   5   3          0.40          2.58         1.03 o                         
  -6   5   3          1.44          0.83         0.46 o                         
  -5   5   3        152.07        143.96         8.04 o                         
  -4   5   3          5.70          4.18         0.40 o                         
  -3   5   3         47.42         44.14         1.23 o                         
  -2   5   3        352.90        388.31         6.80 o                         
  -1   5   3         21.11         19.75         0.65 o                         
   0   5   3          0.07          0.54         0.26 o                         
   1   5   3        265.61        272.85         4.76 o                         
   2   5   3         11.14         14.19         0.59 o                         
   3   5   3          3.69          2.84         0.40 o                         
   4   5   3          9.65          8.76         0.55 o                         
   5   5   3         13.10         15.19         0.83 o                         
   6   5   3         36.34         36.39         1.74 o                         
  -7   6   3         27.63         22.89         2.09 o                         
  -6   6   3          5.95          6.17         0.97 o                         
  -5   6   3         37.18         34.99         1.19 o                         
  -4   6   3        102.25        100.49         2.67 o                         
  -3   6   3        104.81        108.53         2.39 o                         
  -2   6   3          0.06          0.05         0.33 o                         
  -1   6   3        124.56        132.47         2.61 o                         
   0   6   3         22.13         25.71         0.75 o                         
   1   6   3        307.35        294.70         5.75 o                         
   2   6   3         62.78         61.20         1.48 o                         
   3   6   3         20.03         20.93         0.77 o                         
   4   6   3         36.15         40.00         1.41 o                         
   5   6   3         13.78         13.61         0.90 o                         
   6   6   3         32.43         35.63         1.43 o                         
  -7   7   3          1.24          2.26         1.32 o                         
  -6   7   3          5.77          5.06         1.39 o                         
  -5   7   3         28.31         22.65         1.12 o                         
  -4   7   3        361.69        352.60         9.06 o                         
  -3   7   3        148.19        150.05         3.68 o                         
  -2   7   3        251.07        274.32         5.54 o                         
  -1   7   3         24.06         20.41         0.66 o                         
   0   7   3        241.82        242.02         3.33 o                         
   1   7   3         15.27         15.38         0.62 o                         
   2   7   3         75.86         70.36         1.79 o                         
   3   7   3          4.76          4.46         0.56 o                         
   4   7   3          6.42          8.03         0.70 o                         
   5   7   3          2.41          2.07         0.62 o                         
   6   7   3         95.81         99.99         2.31 o                         
  -6   8   3         19.52         21.07         2.51 o                         
  -5   8   3        241.53        227.44         5.15 o                         
  -4   8   3         81.18         70.63         2.11 o                         
  -3   8   3        242.95        235.55         6.27 o                         
  -2   8   3        142.59        162.15         3.89 o                         
  -1   8   3        127.51        112.27         2.35 o                         
   0   8   3         28.29         23.58         0.80 o                         
   1   8   3         39.65         39.92         1.26 o                         
   2   8   3        140.52        135.73         3.53 o                         
   3   8   3        208.76        209.51         5.16 o                         
   4   8   3         32.62         32.88         1.59 o                         
   5   8   3         13.18         11.45         0.95 o                         
  -6   9   3          2.57          4.38         2.21 o                         
  -5   9   3         51.77         52.82         1.69 o                         
  -4   9   3        180.00        170.45         3.26 o                         
  -3   9   3        491.71        482.94        12.21 o                         
  -2   9   3         17.01         18.58         0.97 o                         
  -1   9   3         72.47         72.10         2.03 o                         
   0   9   3         15.53         17.14         0.84 o                         
   1   9   3         25.80         23.17         0.83 o                         
   2   9   3        459.48        453.06         9.59 o                         
   3   9   3         78.45         76.25         1.85 o                         
   4   9   3         13.23         12.33         0.80 o                         
   5   9   3         18.49         18.47         0.96 o                         
  -5  10   3         20.04         19.98         1.31 o                         
  -4  10   3          9.47          9.97         0.77 o                         
  -3  10   3        108.81        112.38         3.32 o                         
  -2  10   3        163.28        175.25         7.42 o                         
  -1  10   3          1.12          1.85         0.63 o                         
   0  10   3         33.98         36.15         1.62 o                         
   1  10   3          0.43          1.16         0.55 o                         
   2  10   3         35.90         35.39         1.23 o                         
   3  10   3         25.54         25.79         1.06 o                         
   4  10   3         61.31         62.65         1.98 o                         
  -5  11   3         51.39         55.45         2.01 o                         
  -4  11   3          0.00          0.91         0.63 o                         
  -3  11   3          8.33          9.33         0.80 o                         
  -2  11   3         58.99         57.99         1.80 o                         
  -1  11   3        118.83        119.53         5.16 o                         
   0  11   3         96.94         97.88         2.53 o                         
   1  11   3         57.08         62.76         1.80 o                         
   2  11   3          0.51          0.42         0.79 o                         
   3  11   3          2.77          4.53         1.21 o                         
  -4  12   3          2.31          3.39         0.76 o                         
  -3  12   3         67.14         66.47         1.72 o                         
  -2  12   3          2.98          2.10         0.65 o                         
  -1  12   3         40.38         39.63         1.38 o                         
   0  12   3        128.65        129.22         4.51 o                         
   1  12   3        103.24        104.91         2.82 o                         
   2  12   3         10.07          8.87         0.84 o                         
  -2  13   3          5.11          6.15         0.77 o                         
  -1  13   3         59.47         59.24         1.63 o                         
   0  13   3          4.14          4.02         1.13 o                         
   1  13   3         94.19         95.50         2.04 o                         
  -8   0   4          6.70          5.94         1.61 o                         
  -7   0   4        218.30        222.25        16.97 o                         
  -6   0   4          4.94          5.89         1.18 o                         
  -5   0   4        887.30        879.86        28.77 o                         
  -4   0   4         74.40         83.50         2.65 o                         
  -3   0   4         24.60         33.42         1.32 o                         
  -2   0   4       1704.44       1788.83        33.75 o                         
  -1   0   4        887.88        892.16        19.58 o                         
   0   0   4         52.60         52.76         2.07 o                         
   1   0   4        101.44         82.67        10.81 o                         
   2   0   4        257.19        264.99         8.76 o                         
   3   0   4         21.12         19.76         1.09 o                         
   4   0   4        193.22        191.04         7.16 o                         
   5   0   4          0.24          0.71         0.72 o                         
   6   0   4          0.40          0.77         1.21 o                         
  -8   1   4          8.52         12.82         1.32 o                         
  -7   1   4         12.70         11.97         1.16 o                         
  -6   1   4        101.80        101.57         2.81 o                         
  -5   1   4        146.52        142.82         2.91 o                         
  -4   1   4        114.01        125.87         2.64 o                         
  -3   1   4       1037.40       1096.21        14.99 o                         
  -2   1   4       1499.09       1593.40        21.36 o                         
  -1   1   4        504.35        471.93         9.78 o                         
   0   1   4        818.26        787.79        12.93 o                         
   1   1   4         69.97         72.60         2.27 o                         
   2   1   4       1125.23       1059.78        17.49 o                         
   3   1   4          2.27          2.83         0.42 o                         
   4   1   4          0.04          0.52         0.42 o                         
   5   1   4          2.14          2.26         0.49 o                         
   6   1   4         70.22         77.83         3.42 o                         
  -8   2   4         63.74         66.49         3.48 o                         
  -7   2   4         84.19         81.63         4.00 o                         
  -6   2   4          0.37          0.56         0.83 o                         
  -5   2   4         72.96         68.07         2.25 o                         
  -4   2   4        461.04        461.30         8.78 o                         
  -3   2   4        105.06        111.58         2.05 o                         
  -2   2   4       1058.22       1205.11        17.00 o                         
  -1   2   4        235.57        217.47         3.69 o                         
   0   2   4         13.70         17.65         0.70 o                         
   1   2   4        889.59        871.91        15.87 o                         
   2   2   4       3383.28       3336.31        50.86 o                         
   3   2   4        233.03        233.85         4.76 o                         
   4   2   4          8.00          5.87         0.51 o                         
   5   2   4         16.41         16.84         0.82 o                         
   6   2   4          2.97          2.59         0.96 o                         
  -8   3   4          3.01          2.82         1.07 o                         
  -7   3   4         93.55         91.31         3.50 o                         
  -6   3   4        227.01        210.24         8.47 o                         
  -5   3   4        750.41        710.44        18.63 o                         
  -4   3   4          0.07          0.08         0.29 o                         
  -3   3   4        151.21        186.57         3.34 o                         
  -2   3   4        273.89        262.94         4.16 o                         
  -1   3   4        520.87        486.08        11.18 o                         
   0   3   4          0.72          0.82         0.27 o                         
   1   3   4         38.61         36.45         1.15 o                         
   2   3   4       1071.63       1069.36        19.44 o                         
   3   3   4        283.46        290.48         4.42 o                         
   4   3   4         67.62         73.46         1.65 o                         
   5   3   4         15.18         13.67         0.82 o                         
   6   3   4          1.99          0.81         1.01 o                         
  -8   4   4          0.50          1.06         1.20 o                         
  -7   4   4         51.44         40.78         2.07 o                         
  -6   4   4         83.90         78.32         3.46 o                         
  -5   4   4        206.94        202.23         6.19 o                         
  -4   4   4        289.69        279.04         5.49 o                         
  -3   4   4          7.95         11.43         0.58 o                         
  -2   4   4         42.93         44.41         1.09 o                         
  -1   4   4        361.10        367.57         5.58 o                         
   0   4   4         45.76         45.09         1.09 o                         
   1   4   4         35.16         41.05         1.32 o                         
   2   4   4        112.09        117.78         1.96 o                         
   3   4   4        343.66        342.25         7.04 o                         
   4   4   4          0.03          0.02         0.44 o                         
   5   4   4         36.42         36.26         1.37 o                         
   6   4   4          4.88          4.65         0.87 o                         
  -7   5   4          3.91          1.94         1.42 o                         
  -6   5   4        298.58        252.92        13.61 o                         
  -5   5   4          3.12          2.78         0.57 o                         
  -4   5   4         13.58         19.39         0.77 o                         
  -3   5   4          3.81          4.50         0.39 o                         
  -2   5   4         57.65         58.30         1.52 o                         
  -1   5   4          3.18          1.92         0.33 o                         
   0   5   4       1274.24       1235.30        21.27 o                         
   1   5   4        220.54        231.21         4.71 o                         
   2   5   4         41.73         46.45         1.22 o                         
   3   5   4          1.38          1.55         0.41 o                         
   4   5   4         72.34         75.93         2.29 o                         
   5   5   4         17.10         15.61         0.98 o                         
   6   5   4         20.46         20.60         1.16 o                         
  -7   6   4         20.23         24.33         2.85 o                         
  -6   6   4         26.92         25.01         2.06 o                         
  -5   6   4        677.46        621.58        27.94 o                         
  -4   6   4        136.63        128.11         2.80 o                         
  -3   6   4        313.47        330.09         5.04 o                         
  -2   6   4        722.11        746.95        11.92 o                         
  -1   6   4        404.14        432.14         5.81 o                         
   0   6   4         16.91         27.47         0.79 o                         
   1   6   4        329.96        323.25         6.29 o                         
   2   6   4         28.54         28.22         0.95 o                         
   3   6   4          7.43          7.31         0.58 o                         
   4   6   4         15.16         14.61         0.83 o                         
   5   6   4          0.15          0.49         0.70 o                         
  -7   7   4         18.62         17.12         1.51 o                         
  -6   7   4          0.80          0.22         1.16 o                         
  -5   7   4         51.65         55.78         2.06 o                         
  -4   7   4          5.18          6.62         0.56 o                         
  -3   7   4        218.85        218.65         4.41 o                         
  -2   7   4        123.99        116.39         2.25 o                         
  -1   7   4         83.81         83.74         2.12 o                         
   0   7   4        159.89        166.20         2.76 o                         
   1   7   4         35.23         37.63         1.27 o                         
   2   7   4         87.76         85.20         2.30 o                         
   3   7   4        235.34        240.49         6.72 o                         
   4   7   4         19.17         17.63         0.86 o                         
   5   7   4          8.06          8.52         0.78 o                         
  -6   8   4          0.97          0.58         0.92 o                         
  -5   8   4        145.46        140.79         3.05 o                         
  -4   8   4        317.42        306.66         8.74 o                         
  -3   8   4          4.75          4.46         0.52 o                         
  -2   8   4         39.78         39.95         1.24 o                         
  -1   8   4         25.64         25.40         1.01 o                         
   0   8   4          2.66          1.35         0.43 o                         
   1   8   4        195.54        206.06         6.01 o                         
   2   8   4        304.19        306.98         7.70 o                         
   3   8   4         10.19          8.91         0.85 o                         
   4   8   4         21.26         18.35         0.92 o                         
   5   8   4          6.28          6.32         0.80 o                         
  -6   9   4         60.38         61.45         5.69 o                         
  -5   9   4         71.70         72.83         1.85 o                         
  -4   9   4         84.54         80.22         1.97 o                         
  -3   9   4        447.80        467.33        13.44 o                         
  -2   9   4          6.15          6.28         0.62 o                         
  -1   9   4        527.87        531.50         8.61 o                         
   0   9   4        239.67        234.83         3.82 o                         
   1   9   4         53.74         52.54         1.82 o                         
   2   9   4          0.17          0.43         0.64 o                         
   3   9   4         34.65         33.14         1.21 o                         
   4   9   4          5.38          5.20         0.70 o                         
  -5  10   4          9.05          7.64         0.74 o                         
  -4  10   4          5.51          5.30         0.68 o                         
  -3  10   4         10.12         11.14         0.77 o                         
  -2  10   4         81.16         90.94         3.52 o                         
  -1  10   4         24.22         21.56         1.29 o                         
   0  10   4          4.89          4.15         0.73 o                         
   1  10   4         20.90         22.55         1.02 o                         
   2  10   4        101.18        104.17         2.45 o                         
   3  10   4         82.22         83.12         2.63 o                         
   4  10   4          3.04          3.44         0.76 o                         
  -4  11   4          2.99          4.43         0.74 o                         
  -3  11   4        142.31        133.66         2.78 o                         
  -2  11   4        223.39        218.33         4.54 o                         
  -1  11   4         16.54         19.58         1.02 o                         
   0  11   4          1.29          1.14         0.72 o                         
   1  11   4         31.84         34.79         1.35 o                         
   2  11   4         61.51         62.33         2.74 o                         
   3  11   4          3.11          3.16         0.71 o                         
  -3  12   4          3.92          6.88         0.80 o                         
  -2  12   4          0.05         -0.22         0.70 o                         
  -1  12   4          6.71          8.05         0.87 o                         
   0  12   4         47.12         46.89         1.85 o                         
   1  12   4         32.45         33.85         1.43 o                         
   2  12   4        155.30        162.25         3.69 o                         
  -1  13   4          0.06          0.33         0.88 o                         
   0  13   4          1.08          0.52         0.73 o                         
  -8   1   5          4.23          6.99         1.18 o                         
  -7   1   5         51.97         53.73         2.18 o                         
  -6   1   5          2.44          1.48         0.73 o                         
  -5   1   5        797.99        742.75        20.33 o                         
  -4   1   5        197.45        194.27         3.56 o                         
  -3   1   5        187.56        202.29         3.45 o                         
  -2   1   5        176.39        177.19         2.92 o                         
  -1   1   5        314.22        304.24         8.27 o                         
   0   1   5        159.89        168.37         3.36 o                         
   1   1   5         21.11         25.93         1.01 o                         
   2   1   5        105.64        121.86         2.93 o                         
   3   1   5        395.61        373.41         6.60 o                         
   4   1   5         32.53         32.36         1.26 o                         
   5   1   5         29.01         29.17         1.33 o                         
   6   1   5          1.53          1.53         0.98 o                         
  -8   2   5          1.20          2.31         0.98 o                         
  -7   2   5          0.12          0.50         0.87 o                         
  -6   2   5        362.93        353.10        11.38 o                         
  -5   2   5          0.00          0.34         0.37 o                         
  -4   2   5         28.14         17.56         0.66 o                         
  -3   2   5        323.08        350.81         6.45 o                         
  -2   2   5        233.41        238.61         3.98 o                         
  -1   2   5         59.11         55.73         1.28 o                         
   0   2   5          7.28          9.19         0.56 o                         
   1   2   5          0.44          0.25         0.41 o                         
   2   2   5        308.65        299.06         5.48 o                         
   3   2   5          9.71          9.42         0.57 o                         
   4   2   5          4.14          3.70         0.54 o                         
   5   2   5          0.11          0.60         0.61 o                         
   6   2   5         28.97         30.68         1.98 o                         
  -8   3   5          2.26          0.75         1.44 o                         
  -7   3   5          5.08          7.19         1.06 o                         
  -6   3   5         34.12         37.34         1.89 o                         
  -5   3   5         13.78         12.32         0.61 o                         
  -4   3   5        686.01        713.63        10.91 o                         
  -3   3   5         12.96         13.92         0.62 o                         
  -2   3   5        181.53        193.92         3.36 o                         
  -1   3   5         13.72         17.03         0.62 o                         
   0   3   5        119.13        111.40         2.23 o                         
   1   3   5        216.04        204.99         5.75 o                         
   2   3   5        157.04        151.78         3.30 o                         
   3   3   5         77.96         74.72         2.12 o                         
   4   3   5          0.16         -0.09         0.53 o                         
   5   3   5          1.06          1.06         0.74 o                         
   6   3   5          1.40          1.97         1.28 o                         
  -8   4   5          0.39         -0.94         1.15 o                         
  -7   4   5          0.36          0.77         0.83 o                         
  -6   4   5        140.04        132.78         5.18 o                         
  -5   4   5        185.84        162.47         4.64 o                         
  -4   4   5         17.15         19.24         0.70 o                         
  -3   4   5        221.88        233.93         3.33 o                         
  -2   4   5         18.59         20.73         0.73 o                         
  -1   4   5        693.01        732.11        17.91 o                         
   0   4   5        175.64        178.63         3.60 o                         
   1   4   5        134.93        134.56         2.99 o                         
   2   4   5         83.52         91.68         2.31 o                         
   3   4   5        112.53        111.92         3.26 o                         
   4   4   5          3.43          3.70         0.62 o                         
   5   4   5          6.21          6.35         0.86 o                         
  -7   5   5         34.24         37.12         2.07 o                         
  -6   5   5          0.13         -0.11         0.53 o                         
  -5   5   5         79.54         65.36         2.27 o                         
  -4   5   5          0.05          0.19         0.45 o                         
  -3   5   5         10.45         10.69         0.54 o                         
  -2   5   5        535.62        559.83         6.38 o                         
  -1   5   5          3.24          3.95         0.38 o                         
   0   5   5         23.06         20.24         0.72 o                         
   1   5   5        222.31        223.98         6.47 o                         
   2   5   5         17.81         16.68         0.75 o                         
   3   5   5         34.09         36.23         1.34 o                         
   4   5   5          0.08          0.19         0.64 o                         
   5   5   5          0.00          0.66         0.80 o                         
  -7   6   5          0.37          1.33         1.09 o                         
  -6   6   5         42.49         31.76         1.80 o                         
  -5   6   5         31.46         33.05         1.52 o                         
  -4   6   5        291.51        273.30         6.80 o                         
  -3   6   5        476.66        463.85        10.48 o                         
  -2   6   5         54.12         59.42         1.34 o                         
  -1   6   5          4.51          4.96         0.44 o                         
   0   6   5         52.52         53.86         1.28 o                         
   1   6   5          3.53          2.59         0.48 o                         
   2   6   5        103.79        102.72         3.02 o                         
   3   6   5          0.67          0.74         0.50 o                         
   4   6   5         13.67         13.58         0.89 o                         
   5   6   5          0.05         -0.39         0.92 o                         
  -7   7   5          0.02          1.59         1.03 o                         
  -6   7   5         16.01         17.00         1.57 o                         
  -5   7   5          1.13          0.83         0.60 o                         
  -4   7   5         80.96         72.10         2.37 o                         
  -3   7   5         47.18         46.76         1.50 o                         
  -2   7   5         45.35         41.78         1.25 o                         
  -1   7   5         22.85         23.44         0.89 o                         
   0   7   5         22.65         20.48         0.84 o                         
   1   7   5          0.18          0.94         0.60 o                         
   2   7   5         55.87         59.19         1.90 o                         
   3   7   5          4.42          5.05         0.65 o                         
   4   7   5         16.58         17.49         1.00 o                         
   5   7   5         19.16         20.32         1.40 o                         
  -6   8   5         52.85         46.00         1.78 o                         
  -5   8   5         12.03         11.15         0.82 o                         
  -4   8   5        164.72        168.90         5.51 o                         
  -3   8   5         42.16         46.36         1.65 o                         
  -2   8   5         16.41         15.46         0.77 o                         
  -1   8   5        365.82        362.47        12.96 o                         
   0   8   5        101.72         93.92         2.14 o                         
   1   8   5         44.10         43.02         1.81 o                         
   2   8   5          6.89          6.32         0.66 o                         
   3   8   5        251.05        245.11         4.72 o                         
   4   8   5         66.30         64.01         2.17 o                         
  -6   9   5          2.57          4.96         1.05 o                         
  -5   9   5         35.26         40.64         1.46 o                         
  -4   9   5          0.96          0.63         0.61 o                         
  -3   9   5         31.91         29.82         1.13 o                         
  -2   9   5        112.05        101.55         3.30 o                         
  -1   9   5         13.79         13.07         0.84 o                         
   0   9   5         13.79         13.27         1.13 o                         
   1   9   5          0.14          0.52         0.64 o                         
   2   9   5          1.73          1.44         0.65 o                         
   3   9   5         45.94         47.31         1.62 o                         
   4   9   5         11.15         11.84         0.95 o                         
  -5  10   5          3.06          3.58         0.71 o                         
  -4  10   5          4.30          5.95         0.88 o                         
  -3  10   5         79.37         72.31         1.93 o                         
  -2  10   5        155.05        151.53         3.28 o                         
  -1  10   5        107.44        108.28         2.50 o                         
   0  10   5         45.12         49.38         1.87 o                         
   1  10   5          4.59          4.05         1.01 o                         
   2  10   5          3.79          3.53         0.76 o                         
   3  10   5          4.01          5.24         0.75 o                         
  -4  11   5         77.30         83.04         1.91 o                         
  -3  11   5         32.61         30.78         1.45 o                         
  -2  11   5        223.34        242.21         7.14 o                         
  -1  11   5          0.16          1.52         0.73 o                         
   0  11   5         32.45         29.93         1.83 o                         
   1  11   5          0.06          0.31         0.71 o                         
   2  11   5          0.01         -0.29         0.87 o                         
  -3  12   5          0.74          0.86         0.84 o                         
  -2  12   5          2.14          0.77         0.72 o                         
  -1  12   5          2.23          2.30         0.74 o                         
   0  12   5          8.60          8.89         0.82 o                         
   1  12   5         53.70         54.60         1.75 o                         
  -8   0   6         10.66         14.14         1.78 o                         
  -7   0   6          0.02         -0.13         1.32 o                         
  -6   0   6        391.61        365.67        14.86 o                         
  -5   0   6        195.89        168.60         5.64 o                         
  -4   0   6        498.50        493.76         9.49 o                         
  -3   0   6         26.43         24.58         1.13 o                         
  -2   0   6        773.55        814.87        23.90 o                         
  -1   0   6       2181.49       2124.56        53.19 o                         
   0   0   6         30.02         24.78         1.92 o                         
   1   0   6        349.57        332.05        14.75 o                         
   2   0   6          0.00          0.13         0.50 o                         
   3   0   6         74.00         71.79         2.28 o                         
   4   0   6          0.03          0.03         0.87 o                         
   5   0   6          1.23          2.33         2.57 o                         
  -8   1   6         36.97         51.81         2.33 o                         
  -7   1   6         33.37         27.72         1.50 o                         
  -6   1   6         22.79         22.08         1.46 o                         
  -5   1   6        150.04        147.15         3.61 o                         
  -4   1   6        663.52        642.88         8.98 o                         
  -3   1   6          8.70          7.47         0.49 o                         
  -2   1   6         60.81         52.24         1.38 o                         
  -1   1   6          2.87          3.72         0.37 o                         
   0   1   6        122.79        123.54         3.11 o                         
   1   1   6          0.13         -0.13         0.46 o                         
   2   1   6         40.43         41.20         1.36 o                         
   3   1   6         38.91         40.31         1.38 o                         
   4   1   6          0.66          0.00         0.71 o                         
   5   1   6         19.10         22.62         2.70 o                         
  -8   2   6         64.69         72.23         3.40 o                         
  -7   2   6         27.36         25.68         1.44 o                         
  -6   2   6          1.62          1.18         0.79 o                         
  -5   2   6          7.39          6.87         0.55 o                         
  -4   2   6        115.98        113.53         2.08 o                         
  -3   2   6         97.83        105.53         1.79 o                         
  -2   2   6        104.04        104.70         2.35 o                         
  -1   2   6          2.41          2.59         0.34 o                         
   0   2   6        301.80        301.58         4.63 o                         
   1   2   6        109.94        104.47         2.88 o                         
   2   2   6         60.01         61.49         1.89 o                         
   3   2   6        101.16         89.99         2.58 o                         
   4   2   6          4.53          5.91         0.72 o                         
   5   2   6          0.02         -0.69         1.12 o                         
  -8   3   6          6.11          5.61         1.32 o                         
  -7   3   6         50.43         52.33         2.05 o                         
  -6   3   6        259.06        226.54        11.50 o                         
  -5   3   6          0.74          1.02         0.44 o                         
  -4   3   6          0.05          0.52         0.35 o                         
  -3   3   6        460.16        448.12         7.72 o                         
  -2   3   6          5.41          5.03         0.38 o                         
  -1   3   6         11.45         12.46         0.54 o                         
   0   3   6        196.71        181.61         3.94 o                         
   1   3   6         59.65         53.50         1.64 o                         
   2   3   6          5.75          4.22         0.57 o                         
   3   3   6        757.38        691.32        18.82 o                         
   4   3   6        173.71        177.35         4.27 o                         
   5   3   6          1.53          1.63         1.13 o                         
  -7   4   6         29.54         29.41         1.85 o                         
  -6   4   6         16.97         21.91         1.28 o                         
  -5   4   6        503.57        435.69        26.50 o                         
  -4   4   6        119.80        125.31         2.63 o                         
  -3   4   6          4.42          5.21         0.42 o                         
  -2   4   6        142.60        145.15         2.86 o                         
  -1   4   6         39.01         39.27         1.10 o                         
   0   4   6         25.18         24.35         0.95 o                         
   1   4   6        108.25         94.50         3.71 o                         
   2   4   6        146.46        144.23         5.83 o                         
   3   4   6        267.58        249.51         6.71 o                         
   4   4   6          0.29         -0.17         0.75 o                         
   5   4   6         27.53         27.77         1.71 o                         
  -7   5   6         12.88         13.72         1.26 o                         
  -6   5   6          2.00          2.61         1.01 o                         
  -5   5   6          0.00          0.27         0.55 o                         
  -4   5   6        825.13        795.20        20.14 o                         
  -3   5   6        371.28        385.70         7.20 o                         
  -2   5   6         25.86         25.54         0.89 o                         
  -1   5   6        272.01        277.06         4.27 o                         
   0   5   6         69.89         70.12         1.87 o                         
   1   5   6         92.91         93.05         3.17 o                         
   2   5   6        107.00        101.71         2.99 o                         
   3   5   6          3.55          3.36         0.62 o                         
   4   5   6          0.04         -0.24         1.07 o                         
   5   5   6          5.14          4.93         1.12 o                         
  -7   6   6          0.00         -0.45         0.90 o                         
  -6   6   6          2.25          1.00         0.92 o                         
  -5   6   6         80.38         84.05         2.48 o                         
  -4   6   6        144.59        141.63         4.17 o                         
  -3   6   6          3.55          3.37         0.49 o                         
  -2   6   6        210.70        213.04         4.01 o                         
  -1   6   6        311.62        303.85         5.49 o                         
   0   6   6        152.26        146.80         3.86 o                         
   1   6   6        146.91        138.29         4.91 o                         
   2   6   6          0.01         -0.42         0.42 o                         
   3   6   6        117.29        108.17         2.72 o                         
   4   6   6         94.88         90.99         3.30 o                         
  -6   7   6         30.13         34.85         1.98 o                         
  -5   7   6         92.60         85.11         2.59 o                         
  -4   7   6        320.17        309.13         9.61 o                         
  -3   7   6        299.47        284.41         6.88 o                         
  -2   7   6         49.18         43.53         1.94 o                         
  -1   7   6         20.21         20.61         0.91 o                         
   0   7   6         28.58         25.91         1.62 o                         
   1   7   6          0.01          0.05         0.56 o                         
   2   7   6         20.31         20.75         1.01 o                         
   3   7   6         61.70         62.59         3.02 o                         
   4   7   6         24.46         29.30         1.61 o                         
  -6   8   6         27.22         24.32         1.73 o                         
  -5   8   6          0.35          1.13         0.73 o                         
  -4   8   6         64.94         63.60         1.76 o                         
  -3   8   6        160.07        159.84         5.46 o                         
  -2   8   6         43.16         40.37         1.95 o                         
  -1   8   6          0.23         -0.06         0.59 o                         
   0   8   6        198.26        188.12         6.59 o                         
   1   8   6        136.59        138.39         3.16 o                         
   2   8   6          3.05          2.98         0.60 o                         
   3   8   6          0.14          0.16         0.78 o                         
  -5   9   6         16.07         15.14         0.95 o                         
  -4   9   6         23.62         24.73         1.12 o                         
  -3   9   6          2.18          1.86         0.72 o                         
  -2   9   6        135.40        145.64         4.27 o                         
  -1   9   6          9.30         12.77         0.84 o                         
   0   9   6         90.76         87.11         3.16 o                         
   1   9   6         23.72         21.56         1.27 o                         
   2   9   6         34.64         36.49         1.46 o                         
   3   9   6         58.06         63.43         1.76 o                         
  -5  10   6          4.68          2.72         0.72 o                         
  -4  10   6          1.21          0.55         0.67 o                         
  -3  10   6          6.15          7.06         0.84 o                         
  -2  10   6        188.14        187.30         3.82 o                         
  -1  10   6         16.40         15.54         0.99 o                         
   0  10   6         73.32         81.11         2.40 o                         
   1  10   6         11.67         10.02         1.69 o                         
   2  10   6         20.86         24.50         1.29 o                         
  -4  11   6         48.05         55.39         2.31 o                         
  -3  11   6          5.57          5.67         0.80 o                         
  -2  11   6         30.87         32.22         1.27 o                         
  -1  11   6        105.91        109.99         2.30 o                         
   0  11   6          1.02          0.95         0.68 o                         
   1  11   6         17.63         15.52         0.91 o                         
  -7   1   7         10.50         15.40         1.24 o                         
  -6   1   7         29.94         32.28         1.46 o                         
  -5   1   7        102.77        102.37         2.27 o                         
  -4   1   7        524.58        499.51         7.89 o                         
  -3   1   7        122.21        130.95         2.93 o                         
  -2   1   7        198.93        197.88         3.12 o                         
  -1   1   7          0.37          0.63         0.29 o                         
   0   1   7         32.59         32.22         1.13 o                         
   1   1   7         41.89         42.48         1.92 o                         
   2   1   7          9.40         11.10         1.36 o                         
   3   1   7          0.35          0.43         0.66 o                         
   4   1   7         40.97         36.22         2.06 o                         
   5   1   7          0.69          0.22         1.65 o                         
  -7   2   7          1.00          0.40         0.82 o                         
  -6   2   7         35.18         36.89         1.55 o                         
  -5   2   7        162.37        155.31         4.46 o                         
  -4   2   7        113.53        115.08         2.90 o                         
  -3   2   7         22.34         27.66         0.98 o                         
  -2   2   7          0.43          0.69         0.33 o                         
  -1   2   7        226.59        233.87         4.84 o                         
   0   2   7        113.14        104.02         2.95 o                         
   1   2   7          0.76          0.64         0.50 o                         
   2   2   7         29.52         26.19         1.49 o                         
   3   2   7        118.40        115.44         3.39 o                         
   4   2   7         80.03         77.95         4.59 o                         
  -7   3   7          0.10         -1.03         1.03 o                         
  -6   3   7          3.74          6.58         1.42 o                         
  -5   3   7        162.08        145.50         4.84 o                         
  -4   3   7        130.98        130.94         3.28 o                         
  -3   3   7        342.14        351.84         5.71 o                         
  -2   3   7          1.03          1.03         0.34 o                         
  -1   3   7          6.52          4.62         0.44 o                         
   0   3   7         16.45         13.68         0.98 o                         
   1   3   7          0.62          1.15         0.55 o                         
   2   3   7         41.41         41.52         1.98 o                         
   3   3   7         10.61         11.06         1.57 o                         
   4   3   7         10.07          9.21         1.30 o                         
  -7   4   7          0.15          1.73         0.99 o                         
  -6   4   7          5.29          4.97         1.08 o                         
  -5   4   7         46.07         43.97         1.91 o                         
  -4   4   7          9.86         10.52         0.59 o                         
  -3   4   7        164.48        155.48         4.26 o                         
  -2   4   7        268.65        272.31         4.80 o                         
  -1   4   7        142.92        143.24         3.89 o                         
   0   4   7        165.45        166.34         4.50 o                         
   1   4   7         43.18         41.46         1.47 o                         
   2   4   7         24.07         23.24         1.43 o                         
   3   4   7         28.26         28.15         3.19 o                         
   4   4   7         25.34         26.43         1.99 o                         
  -7   5   7          7.63         11.40         1.19 o                         
  -6   5   7         15.63         12.73         1.26 o                         
  -5   5   7          4.86          7.92         0.77 o                         
  -4   5   7         61.48         50.28         1.65 o                         
  -3   5   7         64.92         62.64         1.39 o                         
  -2   5   7         50.51         48.61         1.65 o                         
  -1   5   7        169.52        163.48         4.52 o                         
   0   5   7         19.54         21.90         1.05 o                         
   1   5   7          3.64          3.10         0.68 o                         
   2   5   7         38.47         36.58         1.57 o                         
   3   5   7         14.71         12.97         1.36 o                         
   4   5   7         40.91         36.38         1.73 o                         
  -6   6   7          2.07          2.63         0.98 o                         
  -5   6   7        136.05        120.15         2.85 o                         
  -4   6   7        146.17        136.35         5.23 o                         
  -3   6   7        219.42        210.53         5.81 o                         
  -2   6   7        101.15         94.40         2.73 o                         
  -1   6   7          7.00          7.73         0.65 o                         
   0   6   7          6.25          7.39         0.71 o                         
   1   6   7         86.60         85.50         4.92 o                         
   2   6   7         30.01         30.99         1.47 o                         
   3   6   7         13.89         11.44         1.30 o                         
   4   6   7          0.41          1.33         1.07 o                         
  -6   7   7         26.63         33.81         1.70 o                         
  -5   7   7         11.25         13.03         0.97 o                         
  -4   7   7         10.61         12.86         0.95 o                         
  -3   7   7         23.85         22.74         1.29 o                         
  -2   7   7         28.17         26.76         1.41 o                         
  -1   7   7          2.31          3.00         0.60 o                         
   0   7   7         59.42         56.55         2.52 o                         
   1   7   7          5.80          6.05         0.92 o                         
   2   7   7          0.66          0.61         1.00 o                         
   3   7   7         32.55         31.63         1.86 o                         
  -6   8   7         10.40         10.67         1.29 o                         
  -5   8   7          4.99          3.90         0.75 o                         
  -4   8   7          5.20          8.61         0.86 o                         
  -3   8   7         44.77         46.39         1.60 o                         
  -2   8   7          5.65          5.29         0.75 o                         
  -1   8   7         33.74         31.30         1.35 o                         
   0   8   7        166.38        174.34         8.36 o                         
   1   8   7          6.03          6.40         1.13 o                         
   2   8   7          3.54          3.66         1.32 o                         
   3   8   7          3.27          4.21         1.15 o                         
  -5   9   7          1.15          1.09         0.83 o                         
  -4   9   7          8.86         11.40         0.99 o                         
  -3   9   7          1.57          1.45         0.68 o                         
  -2   9   7          4.70          3.91         0.73 o                         
  -1   9   7          1.31          1.04         0.64 o                         
   0   9   7          3.01          4.60         0.80 o                         
   1   9   7         33.24         38.94         2.82 o                         
   2   9   7          0.73          0.70         1.13 o                         
  -4  10   7         54.52         62.64         1.90 o                         
  -3  10   7         44.08         44.78         1.53 o                         
  -2  10   7          1.96          1.28         0.72 o                         
  -1  10   7          1.48          1.11         0.78 o                         
   0  10   7         21.75         20.06         1.28 o                         
   1  10   7          6.49          5.01         1.23 o                         
  -2  11   7         46.45         42.91         1.45 o                         
  -1  11   7        128.86        129.62         2.93 o                         
  -7   0   8          0.60         -0.44         1.22 o                         
  -6   0   8         80.87         67.65         5.69 o                         
  -5   0   8         31.86         33.63         2.81 o                         
  -4   0   8        375.26        358.10         8.24 o                         
  -3   0   8        322.85        317.91         9.26 o                         
  -2   0   8         29.15         25.84         1.42 o                         
  -1   0   8        133.78        151.64         7.39 o                         
   0   0   8        244.15        233.46        12.91 o                         
   1   0   8          4.91          5.62         1.29 o                         
   2   0   8          0.00          0.83         1.06 o                         
   3   0   8          1.31          2.50         1.85 o                         
   4   0   8          0.05          1.56         2.14 o                         
  -7   1   8          0.41         -0.49         0.85 o                         
  -6   1   8          4.19          3.49         1.06 o                         
  -5   1   8        267.49        270.77        14.42 o                         
  -4   1   8         33.00         28.29         0.95 o                         
  -3   1   8        231.63        234.72         5.17 o                         
  -2   1   8          8.14          7.76         0.51 o                         
  -1   1   8         92.49         98.79         3.69 o                         
   0   1   8        112.21        114.92         6.00 o                         
   1   1   8         59.81         59.78         4.10 o                         
   2   1   8         39.41         36.27         3.28 o                         
   3   1   8          1.38          2.23         1.07 o                         
   4   1   8          3.90          3.74         1.17 o                         
  -7   2   8         81.10         89.84         2.67 o                         
  -6   2   8          6.10          5.92         1.10 o                         
  -5   2   8          2.81          2.63         0.91 o                         
  -4   2   8        101.76         99.05         2.86 o                         
  -3   2   8        136.22        134.47         2.30 o                         
  -2   2   8         24.02         21.55         1.09 o                         
  -1   2   8          2.31          1.66         0.58 o                         
   0   2   8         23.19         18.97         1.51 o                         
   1   2   8         87.38         75.60        10.01 o                         
   2   2   8          3.00          1.51         1.06 o                         
   3   2   8          4.16          6.25         1.14 o                         
   4   2   8         14.89         18.67         1.52 o                         
  -7   3   8         52.73         64.30         2.31 o                         
  -6   3   8          1.20          1.41         0.98 o                         
  -5   3   8         36.79         28.97         1.35 o                         
  -4   3   8         20.83         15.42         0.90 o                         
  -3   3   8         33.99         32.70         1.27 o                         
  -2   3   8         25.36         22.52         1.02 o                         
  -1   3   8         34.67         31.41         1.21 o                         
   0   3   8         10.24         10.39         1.30 o                         
   1   3   8         17.76         17.55         1.32 o                         
   2   3   8         66.49         64.94         2.55 o                         
   3   3   8         14.40         15.46         1.52 o                         
  -7   4   8          1.65          1.77         1.08 o                         
  -6   4   8         94.52        102.86         3.94 o                         
  -5   4   8         85.10         88.24         4.32 o                         
  -4   4   8        118.75        110.55         4.09 o                         
  -3   4   8        125.70        119.77         4.80 o                         
  -2   4   8        328.22        318.90         5.64 o                         
  -1   4   8         19.86         20.65         1.10 o                         
   0   4   8         40.33         40.93         2.21 o                         
   1   4   8         32.26         30.60         1.52 o                         
   2   4   8          0.00         -0.61         0.98 o                         
   3   4   8         60.87         58.32         2.12 o                         
  -6   5   8          5.44          4.77         1.12 o                         
  -5   5   8         56.61         56.28         3.37 o                         
  -4   5   8        116.03        122.72         3.01 o                         
  -3   5   8        269.56        271.97        11.32 o                         
  -2   5   8          0.68          1.55         0.60 o                         
  -1   5   8         16.85         18.71         1.16 o                         
   0   5   8        154.92        158.62         5.92 o                         
   1   5   8         19.60         19.97         1.79 o                         
   2   5   8          9.76          9.31         1.19 o                         
   3   5   8          4.32          3.24         1.17 o                         
  -6   6   8          2.34          3.56         1.16 o                         
  -5   6   8          3.58          3.61         0.77 o                         
  -4   6   8         20.48         18.74         1.22 o                         
  -3   6   8        290.94        288.49         5.12 o                         
  -2   6   8        307.95        301.18         9.01 o                         
  -1   6   8        127.24        125.11         2.74 o                         
   0   6   8          3.30          3.79         0.95 o                         
   1   6   8         82.84         84.85         4.39 o                         
   2   6   8          2.31          2.91         1.00 o                         
   3   6   8         10.70         11.16         1.23 o                         
  -5   7   8          4.22          3.57         0.99 o                         
  -4   7   8         83.23         90.65         2.35 o                         
  -3   7   8         95.46         94.45         2.54 o                         
  -2   7   8         76.07         75.95         2.59 o                         
  -1   7   8         12.00         12.59         0.92 o                         
   0   7   8         26.41         23.13         2.50 o                         
   1   7   8         26.39         29.42         2.98 o                         
   2   7   8         55.90         59.24         2.88 o                         
  -5   8   8         16.66         20.96         1.33 o                         
  -4   8   8         18.85         13.63         1.03 o                         
  -3   8   8         56.97         55.32         1.93 o                         
  -2   8   8          1.08          0.72         0.69 o                         
  -1   8   8          8.83         10.42         0.96 o                         
   0   8   8         12.56         12.93         2.04 o                         
   1   8   8         37.56         37.52         2.77 o                         
  -4   9   8         24.31         26.64         1.24 o                         
  -3   9   8          0.01          0.57         0.72 o                         
  -2   9   8          0.00          0.96         0.81 o                         
  -1   9   8          4.15          5.66         0.94 o                         
   0   9   8          0.08         -0.57         1.12 o                         
   1   9   8         18.01         17.57         2.29 o                         
  -2  10   8         18.22         20.21         2.18 o                         
  -1  10   8        105.44        116.35         3.45 o                         
  -7   1   9         66.87         84.19         3.26 o                         
  -6   1   9          9.56         13.67         1.86 o                         
  -5   1   9          0.69          1.34         1.34 o                         
  -4   1   9        103.33        106.94         2.86 o                         
  -3   1   9        103.42        105.96         5.62 o                         
  -2   1   9         92.97         93.77         3.78 o                         
  -1   1   9         27.58         28.77         1.94 o                         
   0   1   9         34.60         39.84         2.83 o                         
   1   1   9          2.50          0.90         1.66 o                         
   2   1   9          7.81          6.17         1.26 o                         
   3   1   9         12.62         12.62         1.30 o                         
  -6   2   9          1.27          2.58         1.27 o                         
  -5   2   9         39.89         50.22         2.44 o                         
  -4   2   9         15.05         15.95         1.10 o                         
  -3   2   9         97.17         97.71         4.42 o                         
  -2   2   9          8.60         10.23         1.20 o                         
  -1   2   9         12.62          9.59         1.18 o                         
   0   2   9         13.57         14.49         1.93 o                         
   1   2   9         58.35         56.66         2.75 o                         
   2   2   9          5.19          6.22         1.06 o                         
   3   2   9          7.17          6.41         1.14 o                         
  -6   3   9          0.68          1.00         1.22 o                         
  -5   3   9          0.16         -0.82         0.95 o                         
  -4   3   9        141.90        138.71         3.78 o                         
  -3   3   9        159.73        169.70         3.96 o                         
  -2   3   9          0.84          0.80         1.01 o                         
  -1   3   9         62.29         61.28         2.43 o                         
   0   3   9        119.75        124.43         7.53 o                         
   1   3   9          4.35          3.12         1.03 o                         
   2   3   9          1.88          1.07         1.07 o                         
  -6   4   9          5.43         13.89         2.00 o                         
  -5   4   9          7.33          5.83         1.03 o                         
  -4   4   9          3.49          6.78         1.21 o                         
  -3   4   9         30.70         30.59         1.54 o                         
  -2   4   9        261.50        260.83         8.39 o                         
  -1   4   9        111.24        112.91         3.34 o                         
   0   4   9         27.15         27.23         3.49 o                         
   1   4   9          6.65          7.57         1.32 o                         
   2   4   9         17.06         14.63         1.20 o                         
  -6   5   9          0.16          0.22         1.16 o                         
  -5   5   9          7.34          7.77         0.96 o                         
  -4   5   9         26.75         24.48         1.23 o                         
  -3   5   9          0.77          0.88         0.63 o                         
  -2   5   9         15.11         13.41         1.22 o                         
  -1   5   9          0.11          0.24         0.99 o                         
   0   5   9          0.49         -0.70         1.42 o                         
   1   5   9         20.99         19.00         1.82 o                         
   2   5   9          0.73          0.91         1.05 o                         
  -5   6   9          0.86          1.92         0.95 o                         
  -4   6   9         85.60         94.41         3.95 o                         
  -3   6   9         51.16         46.52         2.88 o                         
  -2   6   9         56.27         57.67         4.85 o                         
  -1   6   9          4.83          3.79         1.07 o                         
   0   6   9          6.34          4.98         1.76 o                         
   1   6   9          1.62          3.35         1.61 o                         
  -5   7   9         20.91         23.76         2.38 o                         
  -4   7   9         11.43          9.62         0.92 o                         
  -3   7   9        101.03        111.45         3.39 o                         
  -2   7   9          3.39          3.72         1.16 o                         
  -1   7   9         10.65          9.30         1.50 o                         
   0   7   9          0.91         -0.23         1.41 o                         
   1   7   9         69.67         69.47         3.88 o                         
  -4   8   9          6.78          3.92         0.90 o                         
  -3   8   9          3.55          2.76         0.87 o                         
  -2   8   9          6.20          6.71         1.16 o                         
  -1   8   9          0.57          0.36         1.23 o                         
   0   8   9         22.41         20.88         1.58 o                         
  -4   0  10        136.21        137.64         5.98 o                         
  -3   0  10          0.40         -0.03         1.98 o                         
  -2   0  10        122.44        121.23         5.62 o                         
  -1   0  10          8.87         11.96         2.18 o                         
   0   0  10          1.36          3.64         1.98 o                         
   1   0  10          0.90          1.28         2.06 o                         
   2   0  10         41.04         38.37         3.30 o                         
  -5   1  10         18.64         22.09         4.29 o                         
  -4   1  10         80.10         77.22         3.46 o                         
  -3   1  10        216.14        217.47         5.72 o                         
  -2   1  10         41.65         45.24         2.41 o                         
  -1   1  10          9.97         12.17         1.28 o                         
   0   1  10         26.43         26.37         2.28 o                         
   1   1  10         36.52         37.52         1.72 o                         
   2   1  10         12.32         13.36         1.47 o                         
  -6   2  10          1.05         -2.44         4.77 o                         
  -5   2  10          5.46          6.06         3.73 o                         
  -4   2  10         37.91         41.37         2.38 o                         
  -3   2  10          0.77          0.25         0.98 o                         
  -2   2  10          0.01         -0.13         1.05 o                         
  -1   2  10          9.36          8.72         1.30 o                         
   0   2  10         22.58         26.13         2.68 o                         
   1   2  10          8.60          7.64         1.22 o                         
  -5   3  10         17.71         17.74         4.30 o                         
  -4   3  10          9.41          8.86         1.20 o                         
  -3   3  10          1.97          2.10         0.97 o                         
  -2   3  10        216.02        220.86         6.32 o                         
  -1   3  10         40.33         46.54         2.13 o                         
   0   3  10          1.00          0.10         1.71 o                         
   1   3  10         50.80         50.22         2.05 o                         
  -5   4  10          7.81          8.82         1.77 o                         
  -4   4  10          2.02          2.95         1.04 o                         
  -3   4  10          8.26          7.30         1.17 o                         
  -2   4  10          1.03          1.25         1.02 o                         
  -1   4  10         19.70         19.66         2.58 o                         
   0   4  10          2.48          1.95         1.92 o                         
   1   4  10         16.28         15.22         1.51 o                         
  -5   5  10         30.65         39.59         2.84 o                         
  -4   5  10         54.25         61.31         3.17 o                         
  -3   5  10         25.91         25.90         1.76 o                         
  -2   5  10         15.29         13.83         1.42 o                         
  -1   5  10        156.95        156.61         3.89 o                         
   0   5  10         38.19         38.12         2.53 o                         
  -4   6  10         29.99         29.79         1.76 o                         
  -3   6  10         82.23         88.76         3.18 o                         
  -2   6  10        134.00        132.29         3.64 o                         
  -1   6  10         62.83         62.49         2.32 o                         
   0   6  10         25.61         26.77         1.59 o                         
  -3   7  10          0.00          4.22         4.87 o                         
  -2   7  10         40.26         43.32         2.37 o                         
  -4   1  11          1.57          2.30         1.40 o                         
  -3   1  11         12.50         12.23         1.82 o                         
  -2   1  11          3.14          2.32         1.56 o                         
  -1   1  11         31.38         32.34         2.87 o                         
   0   1  11          0.65          1.10         1.84 o                         
  -4   2  11          9.59         10.84         1.78 o                         
  -3   2  11         75.83         81.76         3.86 o                         
  -2   2  11         10.28         11.32         1.63 o                         
  -1   2  11         15.83         14.61         1.66 o                         
   0   2  11          0.92          1.41         1.85 o                         
  -4   3  11          0.81          1.70         1.20 o                         
  -3   3  11          9.50          8.93         1.98 o                         
  -2   3  11         65.50         67.34         3.15 o                         
  -1   3  11         28.90         32.39         1.92 o                         
  -3   4  11          1.24         -0.19         1.03 o                         
  -2   4  11         42.05         44.91         2.54 o                         
  -1   4  11         65.35         72.31         6.42 o                         
                                                                                
