# Supplementary material for: Methyl 4-amino-3-meth­oxy­isoxazole-5-carboxyl­ate
Source: IUCrdata. 2023 Aug 1;8(Pt 8):x230623. doi: 10.1107/S2414314623006235 (PMC10483543; doi:10.1107/S2414314623006235)
Supplement: Supplementary file 3 [file x-08-x230623-Isup3.mol]

amine iucrdata.cdx
  ChemDraw04122311102D

  0  0  0     0  0              0 V3000
M  V30 BEGIN CTAB
M  V30 COUNTS 12 12 0 0 0
M  V30 BEGIN ATOM
M  V30 1 N -0.955784 0.781173 0.000000 0
M  V30 2 C -0.955784 -0.043827 0.000000 0
M  V30 3 C -0.171163 -0.298766 0.000000 0
M  V30 4 C 0.313761 0.368673 0.000000 0
M  V30 5 O -0.171163 1.036112 0.000000 0
M  V30 6 N 0.082892 -1.080664 0.000000 0
M  V30 7 O -1.620906 -0.527066 0.000000 0
M  V30 8 C 1.135897 0.368673 0.000000 0
M  V30 9 O 1.546964 1.080664 0.000000 0
M  V30 10 O 1.546964 -0.343317 0.000000 0
M  V30 11 C 2.371964 -0.343317 0.000000 0
M  V30 12 C -2.371964 -0.192673 0.000000 0
M  V30 END ATOM
M  V30 BEGIN BOND
M  V30 1 2 1 2
M  V30 2 1 2 3
M  V30 3 2 3 4
M  V30 4 1 4 5
M  V30 5 1 5 1
M  V30 6 1 3 6
M  V30 7 1 2 7
M  V30 8 1 4 8
M  V30 9 2 8 9
M  V30 10 1 8 10
M  V30 11 1 10 11
M  V30 12 1 7 12
M  V30 END BOND
M  V30 END CTAB
M  END
